# Supplementary material for: Pentacosacyclenes: cruciform molecular nanocarbons based on cyclooctatetraene
Source: Chem Sci. 2024 Oct 11;15(44):18640–9. doi: 10.1039/d4sc05938g (PMC11499954; doi:10.1039/d4sc05938g)
Supplement: SC-015-D4SC05938G-s001 [file SC-015-D4SC05938G-s001.zip]

Archive with 36 entries (36 files):
- TI(-8,1).xyz
- COT(0,1).xyz
- COT(-1,2).xyz
- COT(2,1).xyz
- COT(-2,1).xyz
- COT(2,3).xyz
- COT(-2,3).xyz
- P(0,1).xyz
- P(1,2).xyz
- P(-1,2).xyz
- P(2,1).xyz
- P(-2,1).xyz
- P(2,3).xyz
- P(-2,3).xyz
- PI(0,1).xyz
- PI(1,2).xyz
- PI(-1,2).xyz
- PI(2,1).xyz
- PI(-2,1).xyz
- PI(2,3).xyz
- PI(-2,3).xyz
- PI(-8,1).xyz
- T(0,1).xyz
- T(1,2).xyz
- T(-1,2).xyz
- T(2,1).xyz
- T(-2,1).xyz
- T(2,3).xyz
- T(-2,3).xyz
- TI(0,3).xyz
- TI(1,2).xyz
- TI(-1,2).xyz
- TI(2,1).xyz
- TI(-2,1).xyz
- TI(2,3).xyz
- TI(-2,3).xyz
