# Supplementary material for: Pentacosacyclenes: cruciform molecular nanocarbons based on cyclooctatetraene
Source: Chem Sci. 2024 Oct 11;15(44):18640–9. doi: 10.1039/d4sc05938g (PMC11499954; doi:10.1039/d4sc05938g)
Supplement: SC-015-D4SC05938G-s001 [file SC-015-D4SC05938G-s001.zip › TI(-8,1).xyz]

88
 Written by MDA
C          -1.08638500000000   -1.41833400000000   -0.36614300000000
C          -1.77970900000000   -0.15642600000000   -0.36618100000000
C          -1.41832700000000    1.08638400000000    0.36610000000000
C          -0.15642300000000    1.77971600000000    0.36613800000000
C           1.08638200000000    1.41833600000000   -0.36615000000000
C           1.77970500000000    0.15642700000000   -0.36618500000000
C           1.41832300000000   -1.08637700000000    0.36610600000000
C           0.15642100000000   -1.77971300000000    0.36614300000000
C          -1.84662300000000   -2.33908900000000   -1.15902800000000
C          -2.96456500000000   -0.30440300000000   -1.15904600000000
C          -2.33910000000000    1.84663300000000    1.15894700000000
C          -0.30439400000000    2.96453500000000    1.15906400000000
C           1.84662000000000    2.33908700000000   -1.15904000000000
C           2.96456100000000    0.30440000000000   -1.15905100000000
C           2.33909400000000   -1.84661700000000    1.15896600000000
C           0.30439500000000   -2.96453300000000    1.15906600000000
C          -2.99306300000000   -1.64452900000000   -1.63959900000000
C          -1.64453400000000    2.99304200000000    1.63957900000000
C           2.99306100000000    1.64452600000000   -1.63960600000000
C           1.64453300000000   -2.99303200000000    1.63959000000000
C          -1.72362100000000   -3.69942900000000   -1.58834700000000
C          -2.67642700000000   -4.27888300000000   -2.39380700000000
C          -3.84348000000000   -3.56263500000000   -2.86561000000000
C          -3.98012700000000   -2.18686800000000   -2.46502100000000
C          -5.06810400000000   -1.33380600000000   -2.86561000000000
C          -5.04687000000000    0.03534400000000   -2.39380500000000
C          -4.04684500000000    0.52886700000000   -1.58835100000000
C          -3.69946300000000    1.72365000000000    1.58819900000000
C          -4.27892700000000    2.67643900000000    2.39367000000000
C          -3.56266600000000    3.84345100000000    2.86555600000000
C          -2.18687900000000    3.98008100000000    2.46502600000000
C          -1.33380600000000    5.06801900000000    2.86569600000000
C           0.03536100000000    5.04677000000000    2.39394300000000
C           0.52888900000000    4.04677000000000    1.58846000000000
C           1.72361600000000    3.69942400000000   -1.58836900000000
C           2.67642300000000    4.27887500000000   -2.39383000000000
C           3.84347700000000    3.56262500000000   -2.86562800000000
C           3.98012400000000    2.18686000000000   -2.46503200000000
C           5.06810100000000    1.33379700000000   -2.86561800000000
C           5.04686700000000   -0.03535100000000   -2.39380800000000
C           4.04684000000000   -0.52887100000000   -1.58835500000000
C           3.69945500000000   -1.72362800000000    1.58822300000000
C           4.27892100000000   -2.67641600000000    2.39369500000000
C           3.56266500000000   -3.84343500000000    2.86557000000000
C           2.18688100000000   -3.98007300000000    2.46503200000000
C           1.33381400000000   -5.06802000000000    2.86569100000000
C          -0.03535100000000   -5.04677700000000    2.39393100000000
C          -0.52888200000000   -4.04677600000000    1.58845200000000
H          -0.86512100000000   -4.28361500000000   -1.26194100000000
H          -2.57263100000000   -5.31729500000000   -2.70829600000000
C          -4.84211900000000   -4.12432000000000   -3.69433900000000
C          -6.07770300000000   -1.87554000000000   -3.69434000000000
H          -5.86771300000000    0.67977700000000   -2.70828800000000
H          -4.07959200000000    1.56676200000000   -1.26194400000000
H          -4.28365400000000    0.86517400000000    1.26173500000000
H          -5.31735600000000    2.57265900000000    2.70811100000000
C          -4.12435800000000    4.84206700000000    3.69430700000000
C          -1.87554900000000    6.07759900000000    3.69444300000000
H           0.67980300000000    5.86758200000000    2.70848800000000
H           1.56679800000000    4.07950600000000    1.26209800000000
H           0.86511500000000    4.28361000000000   -1.26196600000000
H           2.57262700000000    5.31728500000000   -2.70832400000000
C           4.84211700000000    4.12430800000000   -3.69435600000000
C           6.07770300000000    1.87552800000000   -3.69434700000000
H           5.86771100000000   -0.67978400000000   -2.70828700000000
H           4.07958700000000   -1.56676600000000   -1.26194400000000
H           4.28364300000000   -0.86514900000000    1.26176300000000
H           5.31734800000000   -2.57263200000000    2.70813900000000
C           4.12436200000000   -4.84205400000000    3.69431500000000
C           1.87556100000000   -6.07760100000000    3.69443500000000
H          -0.67978900000000   -5.86759500000000    2.70846800000000
H          -1.56678800000000   -4.07951900000000    1.26208300000000
N          -5.87232400000000   -3.22653000000000   -4.02798200000000
N          -3.22655200000000    5.87223100000000    4.02803700000000
N           5.87231800000000    3.22651300000000   -4.02800400000000
N           3.22655900000000   -5.87222400000000    4.02803900000000
O          -4.94281800000000   -5.30434900000000   -4.17347200000000
O          -7.12772700000000   -1.32777300000000   -4.17348100000000
O          -5.30440500000000    4.94277800000000    4.17339200000000
O          -1.32778300000000    7.12760500000000    4.17362700000000
O           4.94282100000000    5.30433600000000   -4.17348800000000
O           7.12773000000000    1.32776000000000   -4.17347900000000
O           5.30440600000000   -4.94276000000000    4.17340600000000
O           1.32779600000000   -7.12760700000000    4.17361900000000
H          -6.58606600000000   -3.61869300000000   -4.62401100000000
H          -3.61873600000000    6.58598400000000    4.62403900000000
H           6.58607100000000    3.61868100000000   -4.62401700000000
H           3.61874700000000   -6.58598100000000    4.62403400000000
