# Supplementary material for: Pentacosacyclenes: cruciform molecular nanocarbons based on cyclooctatetraene
Source: Chem Sci. 2024 Oct 11;15(44):18640–9. doi: 10.1039/d4sc05938g (PMC11499954; doi:10.1039/d4sc05938g)
Supplement: SC-015-D4SC05938G-s001 [file SC-015-D4SC05938G-s001.zip › COT(0,1).xyz]

16
 Written by MDA
C          -1.68645700000000    0.11460200000000    0.38591600000000
C          -1.24414400000000   -1.14404700000000    0.38599200000000
C          -0.11458600000000   -1.68613900000000   -0.38593900000000
C           1.14411100000000   -1.24405000000000   -0.38596900000000
C           1.68645800000000   -0.11460300000000    0.38591700000000
C           1.24414500000000    1.14404700000000    0.38598800000000
C           0.11458500000000    1.68613900000000   -0.38593700000000
C          -1.14411200000000    1.24404900000000   -0.38597000000000
H          -2.58477300000000    0.33546300000000    0.96102200000000
H          -1.80679700000000   -1.87828000000000    0.96118200000000
H          -0.33563900000000   -2.58441400000000   -0.96109000000000
H           1.87827700000000   -1.80686400000000   -0.96111000000000
H           2.58477300000000   -0.33546300000000    0.96102300000000
H           1.80680100000000    1.87828100000000    0.96117600000000
H           0.33563400000000    2.58442100000000   -0.96108000000000
H          -1.87827700000000    1.80686500000000   -0.96110800000000
