# Supplementary material for: Pentacosacyclenes: cruciform molecular nanocarbons based on cyclooctatetraene
Source: Chem Sci. 2024 Oct 11;15(44):18640–9. doi: 10.1039/d4sc05938g (PMC11499954; doi:10.1039/d4sc05938g)
Supplement: SC-015-D4SC05938G-s001 [file SC-015-D4SC05938G-s001.zip › COT(-1,2).xyz]

16
 Written by MDA
C           0.33286800000000   -1.64735400000000    0.73583900000000
C           1.44762700000000   -0.84981800000000    0.74041800000000
C           1.74260800000000    0.48742800000000    0.30293000000000
C           1.02560100000000    1.49304000000000   -0.29156000000000
C          -0.33286800000000    1.64735400000000   -0.73583900000000
C          -1.44762800000000    0.84981800000000   -0.74041800000000
C          -1.74260800000000   -0.48742800000000   -0.30293000000000
C          -1.02560100000000   -1.49304100000000    0.29155900000000
H           0.50923100000000   -2.63377900000000    1.16996300000000
H           2.32190600000000   -1.33693000000000    1.17740800000000
H           2.78379200000000    0.75695700000000    0.49238000000000
H           1.61788900000000    2.39215300000000   -0.47430100000000
H          -0.50923100000000    2.63377900000000   -1.16996300000000
H          -2.32190600000000    1.33693000000000   -1.17740800000000
H          -2.78379200000000   -0.75695700000000   -0.49238000000000
H          -1.61788900000000   -2.39215300000000    0.47430100000000
