# Supplementary material for: Pentacosacyclenes: cruciform molecular nanocarbons based on cyclooctatetraene
Source: Chem Sci. 2024 Oct 11;15(44):18640–9. doi: 10.1039/d4sc05938g (PMC11499954; doi:10.1039/d4sc05938g)
Supplement: SC-015-D4SC05938G-s001 [file SC-015-D4SC05938G-s001.zip › COT(2,1).xyz]

16
 Written by MDA
C           1.19527400000000   -1.39188000000000    0.00000100000000
C           1.82939400000000   -0.13902200000000   -0.00000000000000
C           1.39188100000000    1.19527400000000   -0.00000100000000
C           0.13902200000000    1.82939400000000    0.00000000000000
C          -1.19527400000000    1.39188100000000    0.00000100000000
C          -1.82939400000000    0.13902200000000   -0.00000000000000
C          -1.39188100000000   -1.19527400000000   -0.00000100000000
C          -0.13902200000000   -1.82939400000000    0.00000000000000
H           1.90483300000000   -2.21815500000000    0.00000200000000
H           2.91539200000000   -0.22155200000000   -0.00000000000000
H           2.21815500000000    1.90483300000000   -0.00000200000000
H           0.22155200000000    2.91539200000000    0.00000000000000
H          -1.90483300000000    2.21815500000000    0.00000200000000
H          -2.91539300000000    0.22155200000000   -0.00000000000000
H          -2.21815500000000   -1.90483300000000   -0.00000200000000
H          -0.22155200000000   -2.91539200000000    0.00000000000000
