# Supplementary material for: Pentacosacyclenes: cruciform molecular nanocarbons based on cyclooctatetraene
Source: Chem Sci. 2024 Oct 11;15(44):18640–9. doi: 10.1039/d4sc05938g (PMC11499954; doi:10.1039/d4sc05938g)
Supplement: SC-015-D4SC05938G-s001 [file SC-015-D4SC05938G-s001.zip › COT(-2,1).xyz]

16
 Written by MDA
C           1.68835400000000   -0.73979400000000   -0.00021800000000
C           1.71702500000000    0.67054300000000   -0.00018400000000
C           0.73982400000000    1.68812100000000    0.00013600000000
C          -0.67056200000000    1.71682100000000    0.00028000000000
C          -1.68835400000000    0.73979400000000   -0.00021900000000
C          -1.71702600000000   -0.67054300000000   -0.00018500000000
C          -0.73982300000000   -1.68812100000000    0.00013700000000
C           0.67056200000000   -1.71682200000000    0.00027900000000
H           2.69655200000000   -1.18173200000000   -0.00073200000000
H           2.74233700000000    1.07115200000000   -0.00096000000000
H           1.18161400000000    2.69637600000000    0.00077100000000
H          -1.07096100000000    2.74222100000000    0.00084000000000
H          -2.69655200000000    1.18173300000000   -0.00073400000000
H          -2.74233700000000   -1.07115200000000   -0.00095600000000
H          -1.18161300000000   -2.69637600000000    0.00077000000000
H           1.07096200000000   -2.74222100000000    0.00083800000000
