# Supplementary material for: Pentacosacyclenes: cruciform molecular nanocarbons based on cyclooctatetraene
Source: Chem Sci. 2024 Oct 11;15(44):18640–9. doi: 10.1039/d4sc05938g (PMC11499954; doi:10.1039/d4sc05938g)
Supplement: SC-015-D4SC05938G-s001 [file SC-015-D4SC05938G-s001.zip › COT(2,3).xyz]

16
 Written by MDA
C          -1.70347000000000   -0.62905500000000    0.31895000000000
C          -0.61173200000000   -1.47859900000000    0.40765700000000
C           0.61188800000000   -1.47856500000000   -0.40763100000000
C           1.70352700000000   -0.62892100000000   -0.31897400000000
C           1.70347000000000    0.62905700000000    0.31894900000000
C           0.61173000000000    1.47859800000000    0.40766000000000
C          -0.61188600000000    1.47856400000000   -0.40763400000000
C          -1.70352700000000    0.62892300000000   -0.31897300000000
H          -2.65275700000000   -0.99783600000000    0.70979400000000
H          -0.70226200000000   -2.35895000000000    1.05332400000000
H           0.70248000000000   -2.35893900000000   -1.05326000000000
H           2.65284600000000   -0.99757000000000   -0.70986700000000
H           2.65275700000000    0.99783700000000    0.70979500000000
H           0.70225400000000    2.35894400000000    1.05333500000000
H          -0.70247200000000    2.35893300000000   -1.05327100000000
H          -2.65284600000000    0.99757200000000   -0.70986700000000
