# Supplementary material for: Pentacosacyclenes: cruciform molecular nanocarbons based on cyclooctatetraene
Source: Chem Sci. 2024 Oct 11;15(44):18640–9. doi: 10.1039/d4sc05938g (PMC11499954; doi:10.1039/d4sc05938g)
Supplement: SC-015-D4SC05938G-s001 [file SC-015-D4SC05938G-s001.zip › COT(-2,3).xyz]

16
 Written by MDA
C          -1.70426400000000   -0.65373200000000    0.21911100000000
C          -0.70231700000000   -1.61955600000000    0.21640100000000
C           0.70239800000000   -1.61952200000000   -0.21640100000000
C           1.70429900000000   -0.65365400000000   -0.21910900000000
C           1.73469700000000    0.71778800000000    0.15190600000000
C           0.64817300000000    1.60000700000000    0.35174300000000
C          -0.64825300000000    1.59997400000000   -0.35174900000000
C          -1.73472500000000    0.71769900000000   -0.15192100000000
H          -2.68745900000000   -1.05679500000000    0.52245300000000
H          -1.04235800000000   -2.61159200000000    0.55343700000000
H           1.04248200000000   -2.61154300000000   -0.55343600000000
H           2.68751700000000   -1.05667400000000   -0.52244100000000
H           2.73824500000000    1.07214800000000    0.46326900000000
H           0.77032100000000    2.32917700000000    1.18869300000000
H          -0.77050100000000    2.32923300000000   -1.18860300000000
H          -2.73829600000000    1.07202200000000   -0.46325400000000
