# Supplementary material for: Pentacosacyclenes: cruciform molecular nanocarbons based on cyclooctatetraene
Source: Chem Sci. 2024 Oct 11;15(44):18640–9. doi: 10.1039/d4sc05938g (PMC11499954; doi:10.1039/d4sc05938g)
Supplement: SC-015-D4SC05938G-s001 [file SC-015-D4SC05938G-s001.zip › P(0,1).xyz]

128
 Written by MDA
C          -1.58094800000000   -0.67607100000000   -0.36873100000000
C          -1.57205400000000    0.69646600000000   -0.36876800000000
C          -0.67606300000000    1.58094200000000    0.36872500000000
C           0.69647400000000    1.57205400000000    0.36873900000000
C           1.58093900000000    0.67606600000000   -0.36876800000000
C           1.57204400000000   -0.69647000000000   -0.36878700000000
C           0.67606700000000   -1.58093500000000    0.36873600000000
C          -0.69646900000000   -1.57204900000000    0.36877400000000
C          -2.70407400000000   -1.13790200000000   -1.20743800000000
C          -2.68906900000000    1.17276400000000   -1.20755000000000
C          -1.13788300000000    2.70405100000000    1.20746200000000
C           1.17278400000000    2.68907600000000    1.20750400000000
C           2.70404600000000    1.13788400000000   -1.20750800000000
C           2.68904700000000   -1.17278200000000   -1.20757600000000
C           1.13790400000000   -2.70403700000000    1.20747300000000
C          -1.17276200000000   -2.68905100000000    1.20757500000000
C          -3.33906900000000    0.02158000000000   -1.68975100000000
C           0.02160600000000    3.33905800000000    1.68974400000000
C           3.33903400000000   -0.02160600000000   -1.68981100000000
C          -0.02157500000000   -3.33903000000000    1.68979500000000
C          -3.20514600000000   -2.35130100000000   -1.62016800000000
C          -4.32756300000000   -2.37708800000000   -2.48082100000000
C          -4.95443900000000   -1.22941300000000   -2.95054100000000
C          -4.42935900000000    0.02861600000000   -2.54074200000000
C          -4.93806200000000    1.29331600000000   -2.95066800000000
C          -4.29630900000000    2.43280000000000   -2.48109400000000
C          -3.17433500000000    2.39252700000000   -1.62041700000000
C          -2.35127600000000    3.20510000000000    1.62024200000000
C          -2.37705000000000    4.32751900000000    2.48089300000000
C          -1.22936800000000    4.95442000000000    2.95056400000000
C           0.02865500000000    4.42934200000000    2.54074300000000
C           1.29336100000000    4.93804100000000    2.95065600000000
C           2.43283900000000    4.29631800000000    2.48102600000000
C           2.39255300000000    3.17435800000000    1.62033000000000
C           3.20510400000000    2.35127700000000   -1.62027500000000
C           4.32751500000000    2.37704900000000   -2.48093700000000
C           4.95439900000000    1.22936700000000   -2.95062900000000
C           4.42930900000000   -0.02865700000000   -2.54082200000000
C           4.93798700000000   -1.29336300000000   -2.95075900000000
C           4.29626000000000   -2.43284000000000   -2.48113000000000
C           3.17431300000000   -2.39255300000000   -1.62041900000000
C           2.35130600000000   -3.20509100000000    1.62021800000000
C           2.37709800000000   -4.32748500000000    2.48090100000000
C           1.22942600000000   -4.95435500000000    2.95063700000000
C          -0.02860600000000   -4.42930200000000    2.54081000000000
C          -1.29330400000000   -4.93801200000000    2.95073300000000
C          -2.43279100000000   -4.29627500000000    2.48114500000000
C          -2.39252300000000   -3.17431700000000    1.62044500000000
H          -2.75912900000000   -3.28809300000000   -1.30310000000000
H          -4.69643000000000   -3.35006600000000   -2.78305300000000
C          -6.11956000000000   -1.21676300000000   -3.84711800000000
C          -6.10329100000000    1.29570300000000   -3.84719100000000
H          -4.65248900000000    3.41045300000000   -2.78345400000000
H          -2.71618400000000    3.32348000000000   -1.30345300000000
H          -3.28807100000000    2.75906700000000    1.30321000000000
H          -3.35002200000000    4.69636500000000    2.78316700000000
C          -1.21670500000000    6.11956900000000    3.84710300000000
C           1.29576100000000    6.10322900000000    3.84723300000000
H           3.41049800000000    4.65251200000000    2.78335000000000
H           3.32350300000000    2.71622800000000    1.30332400000000
H           2.75908500000000    3.28807300000000   -1.30322500000000
H           4.69636900000000    3.35002100000000   -2.78320200000000
C           6.11954300000000    1.21670200000000   -3.84717400000000
C           6.10316000000000   -1.29576400000000   -3.84735600000000
H           4.65244300000000   -3.41049900000000   -2.78346800000000
H           2.71618000000000   -3.32350100000000   -1.30341400000000
H           3.28809500000000   -2.75907800000000    1.30313800000000
H           3.35007700000000   -4.69633800000000    2.78314300000000
C           1.21678100000000   -6.11944300000000    3.84725600000000
C          -1.29568600000000   -6.10323400000000    3.84726600000000
H          -3.41044300000000   -4.65245500000000    2.78350900000000
H          -3.32347900000000   -2.71618000000000    1.30346800000000
C          -6.65854900000000    0.04300000000000   -4.26860300000000
C           0.04306400000000    6.65852000000000    4.26862000000000
C           6.65846700000000   -0.04306800000000   -4.26872300000000
C          -0.04298100000000   -6.65845300000000    4.26872200000000
C          -6.71166100000000   -2.38064600000000   -4.29432000000000
C          -6.68032100000000    2.46713000000000   -4.29440100000000
C          -2.38058200000000    6.71173400000000    4.29423800000000
C           2.46719300000000    6.68018900000000    4.29451800000000
C           6.71172900000000    2.38057800000000   -4.29428300000000
C           6.68009000000000   -2.46719700000000   -4.29467800000000
C           2.38066700000000   -6.71149400000000    4.29451700000000
C          -2.46711100000000   -6.68029500000000    4.29444200000000
C          -7.78607300000000    0.05027400000000   -5.13617900000000
C           0.05035000000000    7.78603900000000    5.13620300000000
C           7.78597600000000   -0.05035500000000   -5.13631900000000
C          -0.05025000000000   -7.78595800000000    5.13632200000000
C          -7.82389800000000   -2.36505000000000   -5.15115800000000
C          -8.35210300000000   -1.17373700000000   -5.56533300000000
C          -8.33624200000000    1.28148700000000   -5.56536100000000
C          -7.79268600000000    2.46588500000000   -5.15121400000000
C          -2.36497300000000    7.82397900000000    5.15106500000000
C          -1.17365600000000    8.35212500000000    5.56530100000000
C           1.28156800000000    8.33614600000000    5.56544800000000
C           2.46596000000000    7.79253500000000    5.15135600000000
C           7.82396600000000    2.36496800000000   -5.15112100000000
C           8.35208200000000    1.17364900000000   -5.56539300000000
C           8.33605300000000   -1.28157400000000   -5.56560100000000
C           7.79242400000000   -2.46596500000000   -5.15153200000000
C           2.36507500000000   -7.82370700000000    5.15138600000000
C           1.17376500000000   -8.35194100000000    5.56553200000000
C          -1.28146100000000   -8.33615600000000    5.56547300000000
C          -2.46586100000000   -7.79264500000000    5.15127400000000
H          -6.31662400000000   -3.33967200000000   -3.98192400000000
H          -6.27292700000000    3.42097900000000   -3.98202800000000
H          -3.33961100000000    6.31674500000000    3.98179300000000
H           3.42103800000000    6.27275000000000    3.98219000000000
H           6.31676400000000    3.33960700000000   -3.98180900000000
H           6.27263700000000   -3.42104100000000   -3.98236800000000
H           3.33969100000000   -6.31643500000000    3.98214600000000
H          -3.42096100000000   -6.27293700000000    3.98202700000000
H          -8.25800600000000   -3.30331500000000   -5.47945000000000
H          -9.21171300000000   -1.14648700000000   -6.22758200000000
H          -9.19613600000000    1.26533000000000   -6.22760400000000
H          -8.21464600000000    3.40967300000000   -5.47951500000000
H          -3.30323300000000    8.25813800000000    5.47930500000000
H          -1.14639600000000    9.21173300000000    6.22755200000000
H           1.26542000000000    9.19603400000000    6.22769900000000
H           3.40975200000000    8.21444000000000    5.47971500000000
H           8.25814200000000    3.30322700000000   -5.47934100000000
H           9.21168300000000    1.14638800000000   -6.22765400000000
H           9.19593300000000   -1.26542700000000   -6.22786300000000
H           8.21430500000000   -3.40975800000000   -5.47992000000000
H           3.30334200000000   -8.25777600000000    5.47972400000000
H           1.14651700000000   -9.21153600000000    6.22780000000000
H          -1.26530000000000   -9.19603700000000    6.22773300000000
H          -3.40964700000000   -8.21463100000000    5.47954700000000
