# Supplementary material for: Pentacosacyclenes: cruciform molecular nanocarbons based on cyclooctatetraene
Source: Chem Sci. 2024 Oct 11;15(44):18640–9. doi: 10.1039/d4sc05938g (PMC11499954; doi:10.1039/d4sc05938g)
Supplement: SC-015-D4SC05938G-s001 [file SC-015-D4SC05938G-s001.zip › P(1,2).xyz]

128
 Written by MDA
C          -0.05472800000000    1.73831400000000   -0.34884500000000
C           1.25241700000000    1.20671200000000   -0.34888800000000
C           1.73832600000000    0.05471400000000    0.34886000000000
C           1.20673400000000   -1.25243600000000    0.34887100000000
C           0.05473600000000   -1.73832800000000   -0.34888300000000
C          -1.25241400000000   -1.20672400000000   -0.34888500000000
C          -1.73830700000000   -0.05474300000000    0.34889400000000
C          -1.20671300000000    1.25240900000000    0.34892000000000
C          -0.02758200000000    3.00390900000000   -1.08454800000000
C           2.11624100000000    2.13202700000000   -1.08463700000000
C           3.00391500000000    0.02756300000000    1.08457000000000
C           2.13205200000000   -2.11626900000000    1.08460900000000
C           0.02757400000000   -3.00389900000000   -1.08462400000000
C          -2.11625500000000   -2.13203000000000   -1.08462400000000
C          -3.00388500000000   -0.02760100000000    1.08462400000000
C          -2.13203200000000    2.11623400000000    1.08466000000000
C           1.29641400000000    3.18785100000000   -1.51890800000000
C           3.18786600000000   -1.29644300000000    1.51890300000000
C          -1.29643700000000   -3.18783800000000   -1.51894600000000
C          -3.18783700000000    1.29640200000000    1.51896300000000
C          -0.96898200000000    3.92675800000000   -1.50556600000000
C          -0.56265200000000    5.01084600000000   -2.30185600000000
C           0.75540600000000    5.19932400000000   -2.72076500000000
C           1.72180700000000    4.23390900000000   -2.32638200000000
C           3.08768900000000    4.25083500000000   -2.72081500000000
C           3.90008500000000    3.19588400000000   -2.30203000000000
C           3.43449100000000    2.13588200000000   -1.50575700000000
C           3.92675000000000    0.96896300000000    1.50562000000000
C           5.01084800000000    0.56262200000000    2.30189000000000
C           5.19935100000000   -0.75544900000000    2.72074600000000
C           4.23392400000000   -1.72184300000000    2.32637400000000
C           4.25084000000000   -3.08772300000000    2.72081400000000
C           3.19591300000000   -3.90012500000000    2.30198600000000
C           2.13592000000000   -3.43452800000000    1.50570300000000
C           0.96896900000000   -3.92672000000000   -1.50571300000000
C           0.56261600000000   -5.01080000000000   -2.30200200000000
C          -0.75546100000000   -5.19929700000000   -2.72084000000000
C          -1.72184800000000   -4.23387600000000   -2.32643800000000
C          -3.08773100000000   -4.25077500000000   -2.72087000000000
C          -3.90012700000000   -3.19585700000000   -2.30200500000000
C          -3.43452000000000   -2.13588400000000   -1.50570100000000
C          -3.92671200000000   -0.96900600000000    1.50568100000000
C          -5.01078400000000   -0.56267700000000    2.30199300000000
C          -5.19926900000000    0.75538500000000    2.72088700000000
C          -4.23388500000000    1.72179500000000    2.32645100000000
C          -4.25082900000000    3.08768800000000    2.72084600000000
C          -3.19589200000000    3.90008800000000    2.30203600000000
C          -2.13589600000000    3.43449200000000    1.50575700000000
H          -2.01648900000000    3.82874100000000   -1.24398100000000
H          -1.32646300000000    5.71387800000000   -2.60948300000000
C           1.21330800000000    6.31416000000000   -3.55426400000000
C           3.53782800000000    5.36890100000000   -3.55421600000000
H           4.93773900000000    3.16625900000000   -2.60975300000000
H           4.11626500000000    1.33456500000000   -1.24425900000000
H           3.82871500000000    2.01647700000000    1.24407100000000
H           5.71386500000000    1.32643400000000    2.60955000000000
C           6.31422900000000   -1.21337300000000    3.55417600000000
C           5.36886700000000   -3.53785100000000    3.55427600000000
H           3.16629800000000   -4.93778900000000    2.60967500000000
H           1.33461800000000   -4.11630900000000    1.24417600000000
H           2.01648800000000   -3.82868700000000   -1.24418500000000
H           1.32642500000000   -5.71380800000000   -2.60969300000000
C          -1.21339900000000   -6.31416100000000   -3.55428100000000
C          -3.53786800000000   -5.36877600000000   -3.55436100000000
H          -4.93779500000000   -3.16623400000000   -2.60968200000000
H          -4.11629500000000   -1.33458600000000   -1.24414800000000
H          -3.82868900000000   -2.01651600000000    1.24411100000000
H          -5.71380000000000   -1.32649300000000    2.60964800000000
C          -6.31407900000000    1.21328200000000    3.55442300000000
C          -5.36890000000000    3.53783400000000    3.55423800000000
H          -3.16627100000000    4.93774600000000    2.60974600000000
H          -1.33458900000000    4.11627100000000    1.24423600000000
C           2.58883600000000    6.36596300000000   -3.94668200000000
C           6.36598200000000   -2.58888100000000    3.94666600000000
C          -2.58890800000000   -6.36589300000000   -3.94677000000000
C          -6.36591600000000    2.58882600000000    3.94678000000000
C           0.35813900000000    7.31809800000000   -3.96851400000000
C           4.85098400000000    5.49117000000000   -3.96832100000000
C           7.31825600000000   -0.35824100000000    3.96829000000000
C           5.49104800000000   -4.85097300000000    3.96851300000000
C          -0.35827900000000   -7.31819400000000   -3.96840500000000
C          -4.85098900000000   -5.49093200000000   -3.96860900000000
C          -7.31796200000000    0.35809300000000    3.96876600000000
C          -5.49121700000000    4.85101200000000    3.96825800000000
C           3.02931300000000    7.44911300000000   -4.75537500000000
C           7.44913200000000   -3.02936200000000    4.75535600000000
C          -3.02940000000000   -7.44902400000000   -4.75548000000000
C          -7.44905500000000    3.02930400000000    4.75548700000000
C           0.79923100000000    8.38305700000000   -4.76756600000000
C           2.11035700000000    8.44763000000000   -5.15495500000000
C           4.38436100000000    7.52296500000000   -5.15483600000000
C           5.27833600000000    6.56174700000000   -4.76733300000000
C           8.38323300000000   -0.79934400000000    4.76731200000000
C           8.44772900000000   -2.11044000000000    5.15481400000000
C           7.52290500000000   -4.38438000000000    5.15493600000000
C           6.56160900000000   -5.27832100000000    4.76754800000000
C          -0.79939400000000   -8.38315400000000   -4.76744200000000
C          -2.11048900000000   -8.44762700000000   -5.15495000000000
C          -4.38441700000000   -7.52277300000000   -5.15506600000000
C          -5.27834700000000   -6.56147100000000   -4.76766700000000
C          -8.38290400000000    0.79918300000000    4.76784100000000
C          -8.44751700000000    2.11032900000000    5.15515800000000
C          -7.52295100000000    4.38437300000000    5.15486900000000
C          -6.56178800000000    5.27836800000000    4.76727500000000
H          -0.68378100000000    7.29623200000000   -3.67341500000000
H           5.58195400000000    4.74840500000000   -3.67312600000000
H           7.29644800000000    0.68365300000000    3.67309900000000
H           4.74822100000000   -5.58191900000000    3.67341300000000
H           0.68361400000000   -7.29640400000000   -3.67320900000000
H          -5.58192600000000   -4.74810000000000   -3.67350000000000
H          -7.29606500000000   -0.68384200000000    3.67372400000000
H          -4.74849500000000    5.58199700000000    3.67298800000000
H           0.09652900000000    9.15015700000000   -5.07252100000000
H           2.46573000000000    9.26587800000000   -5.77288000000000
H           4.70091200000000    8.35700800000000   -5.77275300000000
H           6.31699700000000    6.62078500000000   -5.07217300000000
H           9.15040400000000   -0.09667300000000    5.07215800000000
H           9.26598100000000   -2.46581700000000    5.77273200000000
H           8.35694400000000   -4.70093200000000    5.77285600000000
H           6.62057700000000   -6.31695500000000    5.07249300000000
H          -0.09673300000000   -9.15033100000000   -5.07229500000000
H          -2.46587600000000   -9.26586500000000   -5.77288100000000
H          -4.70097800000000   -8.35679800000000   -5.77300200000000
H          -6.31698000000000   -6.62041900000000   -5.07262000000000
H          -9.14995900000000    0.09646600000000    5.07286900000000
H          -9.26575600000000    2.46570200000000    5.77309600000000
H          -8.35698600000000    4.70092600000000    5.77279700000000
H          -6.62086500000000    6.31704600000000    5.07204700000000
