# Supplementary material for: Pentacosacyclenes: cruciform molecular nanocarbons based on cyclooctatetraene
Source: Chem Sci. 2024 Oct 11;15(44):18640–9. doi: 10.1039/d4sc05938g (PMC11499954; doi:10.1039/d4sc05938g)
Supplement: SC-015-D4SC05938G-s001 [file SC-015-D4SC05938G-s001.zip › P(-1,2).xyz]

128
 Written by MDA
C          -0.05240800000000    1.74380700000000   -0.33597900000000
C           1.23905200000000    1.22811500000000   -0.33604400000000
C           1.74380200000000    0.05239900000000    0.33601500000000
C           1.22813200000000   -1.23906300000000    0.33604300000000
C           0.05241600000000   -1.74380400000000   -0.33601900000000
C          -1.23904700000000   -1.22812000000000   -0.33603500000000
C          -1.74378800000000   -0.05241600000000    0.33604200000000
C          -1.22811600000000    1.23905700000000    0.33608200000000
C          -0.04878200000000    2.99236300000000   -1.11684800000000
C           2.09635000000000    2.13578000000000   -1.11696000000000
C           2.99235100000000    0.04878000000000    1.11689700000000
C           2.13580600000000   -2.09636900000000    1.11695300000000
C           0.04878500000000   -2.99233900000000   -1.11691000000000
C          -2.09635600000000   -2.13577700000000   -1.11695700000000
C          -2.99232900000000   -0.04880200000000    1.11692200000000
C          -2.13579100000000    2.09635000000000    1.11699100000000
C           1.27175300000000    3.18512000000000   -1.56890500000000
C           3.18512600000000   -1.27176400000000    1.56892800000000
C          -1.27176100000000   -3.18509700000000   -1.56894400000000
C          -3.18510700000000    1.27173700000000    1.56896400000000
C          -0.99312300000000    3.91183700000000   -1.53287500000000
C          -0.59401700000000    4.99458200000000   -2.34319300000000
C           0.71537600000000    5.18752700000000   -2.77601200000000
C           1.68840800000000    4.22864800000000   -2.37889800000000
C           3.05424900000000    4.25357300000000   -2.77613700000000
C           3.87063000000000    3.21176200000000   -2.34344700000000
C           3.41424500000000    2.15189800000000   -1.53311800000000
C           3.91181200000000    0.99312200000000    1.53293700000000
C           4.99457000000000    0.59401200000000    2.34324100000000
C           5.18753700000000   -0.71538600000000    2.77602700000000
C           4.22865800000000   -1.68842000000000    2.37891100000000
C           4.25359600000000   -3.05426600000000    2.77613300000000
C           3.21181300000000   -3.87065800000000    2.34340400000000
C           2.15194800000000   -3.41427300000000    1.53307000000000
C           0.99312100000000   -3.91180600000000   -1.53296700000000
C           0.59400300000000   -4.99454600000000   -2.34328400000000
C          -0.71539900000000   -5.18749600000000   -2.77607500000000
C          -1.68842400000000   -4.22861400000000   -2.37894700000000
C          -3.05426600000000   -4.25352800000000   -2.77617900000000
C          -3.87065000000000   -3.21173900000000   -2.34344100000000
C          -3.41425900000000   -2.15189500000000   -1.53308900000000
C          -3.91179200000000   -0.99315200000000    1.53296400000000
C          -4.99453500000000   -0.59405500000000    2.34328400000000
C          -5.18749700000000    0.71534100000000    2.77609500000000
C          -4.22863900000000    1.68838500000000    2.37895500000000
C          -4.25359700000000    3.05423400000000    2.77616200000000
C          -3.21180300000000    3.87063100000000    2.34345200000000
C          -2.15193600000000    3.41425300000000    1.53312800000000
H          -2.03613300000000    3.81709300000000   -1.25192500000000
H          -1.36397400000000    5.69597400000000   -2.64502700000000
C           1.16183100000000    6.29808400000000   -3.62313900000000
C           3.49547400000000    5.36623100000000   -3.62324300000000
H           4.91189600000000    3.18988900000000   -2.64540100000000
H           4.10514200000000    1.36477300000000   -1.25226800000000
H           3.81705400000000    2.03613700000000    1.25200800000000
H           5.69595100000000    1.36397300000000    2.64509000000000
C           6.29812400000000   -1.16185200000000    3.62311200000000
C           5.36623900000000   -3.49548200000000    3.62326800000000
H           3.18996100000000   -4.91193400000000    2.64532000000000
H           1.36484500000000   -4.10518000000000    1.25218600000000
H           2.03613800000000   -3.81705800000000   -1.25204100000000
H           1.36395800000000   -5.69592800000000   -2.64514600000000
C          -1.16187200000000   -6.29806500000000   -3.62317400000000
C          -3.49549000000000   -5.36615000000000   -3.62333500000000
H          -4.91192400000000   -3.18987000000000   -2.64536600000000
H          -4.10515800000000   -1.36478600000000   -1.25220000000000
H          -3.81703700000000   -2.03616300000000    1.25202100000000
H          -5.69591500000000   -1.36401800000000    2.64512700000000
C          -6.29804600000000    1.16178300000000    3.62323500000000
C          -5.36626700000000    3.49545400000000    3.62325300000000
H          -3.18995100000000    4.91190200000000    2.64538700000000
H          -1.36482700000000    4.10516300000000    1.25226200000000
C           2.53867900000000    6.35817300000000   -4.02488800000000
C           6.35820000000000   -2.53869400000000    4.02488200000000
C          -2.53871200000000   -6.35811800000000   -4.02495600000000
C          -6.35817500000000    2.53864300000000    4.02493900000000
C           0.30035000000000    7.29465800000000   -4.04598800000000
C           4.80642000000000    5.49534700000000   -4.04616200000000
C           7.29473400000000   -0.30038600000000    4.04590000000000
C           5.49531600000000   -4.80641100000000    4.04624600000000
C          -0.30041600000000   -7.29468600000000   -4.04596600000000
C          -4.80641800000000   -5.49520300000000   -4.04632800000000
C          -7.29457800000000    0.30027900000000    4.04614100000000
C          -5.49542500000000    4.80641400000000    4.04612000000000
C           2.97000600000000    7.43843500000000   -4.84738700000000
C           7.43846700000000   -2.97002100000000    4.84737200000000
C          -2.97004700000000   -7.43836900000000   -4.84746500000000
C          -7.43844000000000    2.96996200000000    4.84743700000000
C           0.73459000000000    8.35334900000000   -4.85697600000000
C           2.04249200000000    8.42764500000000   -5.25292500000000
C           4.32375000000000    7.51672400000000   -5.25300800000000
C           5.22078000000000    6.56198300000000   -4.85714000000000
C           8.35344100000000   -0.73463000000000    4.85686700000000
C           8.42771200000000   -2.04252000000000    5.25285800000000
C           7.51672800000000   -4.32375300000000    5.25304100000000
C           6.56195200000000   -5.22076900000000    4.85722800000000
C          -0.73466800000000   -8.35337500000000   -4.85695000000000
C          -2.04255700000000   -8.42762100000000   -5.25295500000000
C          -4.32377700000000   -7.51660400000000   -5.25314600000000
C          -5.22078300000000   -6.56182000000000   -4.85732900000000
C          -8.35326900000000    0.73451200000000    4.85713100000000
C          -8.42761000000000    2.04242800000000    5.25302800000000
C          -7.51677200000000    4.32371900000000    5.25300700000000
C          -6.56206800000000    5.22076800000000    4.85709100000000
H          -0.74010600000000    7.26624400000000   -3.74601800000000
H           5.54115800000000    4.75808700000000   -3.74625400000000
H           7.26634100000000    0.74006100000000    3.74589700000000
H           4.75802600000000   -5.54113900000000    3.74638800000000
H           0.74002700000000   -7.26631300000000   -3.74595000000000
H          -5.54113800000000   -4.75790700000000   -3.74646500000000
H          -7.26612900000000   -0.74018800000000    3.74621600000000
H          -4.75819400000000    5.54116700000000    3.74617400000000
H           0.02383700000000    9.11318100000000   -5.16656400000000
H           2.39043100000000    9.24268200000000   -5.88036700000000
H           4.63285700000000    8.34726900000000   -5.88044600000000
H           6.25939500000000    6.62328600000000   -5.16678300000000
H           9.11330300000000   -0.02388800000000    5.16640700000000
H           9.24275500000000   -2.39046100000000    5.88029100000000
H           8.34727500000000   -4.63286000000000    5.88047400000000
H           6.62322500000000   -6.25937200000000    5.16691700000000
H          -0.02393600000000   -9.11324400000000   -5.16649200000000
H          -2.39050300000000   -9.24265100000000   -5.88040200000000
H          -4.63289000000000   -8.34713900000000   -5.88059400000000
H          -6.25938400000000   -6.62307500000000   -5.16702800000000
H          -9.11306800000000    0.02374200000000    5.16676300000000
H          -9.24265000000000    2.39036100000000    5.88046900000000
H          -8.34731900000000    4.63282100000000    5.88044400000000
H          -6.62340500000000    6.25939300000000    5.16669300000000
