# Supplementary material for: Pentacosacyclenes: cruciform molecular nanocarbons based on cyclooctatetraene
Source: Chem Sci. 2024 Oct 11;15(44):18640–9. doi: 10.1039/d4sc05938g (PMC11499954; doi:10.1039/d4sc05938g)
Supplement: SC-015-D4SC05938G-s001 [file SC-015-D4SC05938G-s001.zip › P(2,1).xyz]

128
 Written by MDA
C          -1.24285900000000   -1.24786000000000   -0.33495600000000
C          -1.75714500000000    0.11931800000000   -0.33501800000000
C          -1.24786000000000    1.24285900000000    0.33495600000000
C           0.11931700000000    1.75714500000000    0.33501700000000
C           1.24285900000000    1.24786000000000   -0.33495700000000
C           1.75714500000000   -0.11931800000000   -0.33501800000000
C           1.24786000000000   -1.24285900000000    0.33495600000000
C          -0.11931800000000   -1.75714500000000    0.33501800000000
C          -2.23128000000000   -2.07839400000000   -0.99730400000000
C          -3.04786500000000    0.09245700000000   -0.99742600000000
C          -2.07839400000000    2.23127900000000    0.99730500000000
C           0.09245700000000    3.04786600000000    0.99742400000000
C           2.23127900000000    2.07839400000000   -0.99730500000000
C           3.04786600000000   -0.09245700000000   -0.99742400000000
C           2.07839400000000   -2.23128000000000    0.99730400000000
C          -0.09245700000000   -3.04786500000000    0.99742500000000
C          -3.27726400000000   -1.23286400000000   -1.40331600000000
C          -1.23286400000000    3.27726400000000    1.40331500000000
C           3.27726400000000    1.23286300000000   -1.40331500000000
C           1.23286400000000   -3.27726400000000    1.40331500000000
C          -2.27292200000000   -3.40130700000000   -1.43476200000000
C          -3.35698800000000   -3.84216100000000   -2.19213500000000
C          -4.41644000000000   -3.00359900000000   -2.57535500000000
C          -4.35568700000000   -1.63856300000000   -2.18630400000000
C          -5.30100500000000   -0.65201300000000   -2.57549200000000
C          -5.05687400000000    0.67694500000000   -2.19240400000000
C          -3.95104300000000    1.05992200000000   -1.43502000000000
C          -3.40130700000000    2.27292100000000    1.43476300000000
C          -3.84216100000000    3.35698600000000    2.19213700000000
C          -3.00359900000000    4.41643800000000    2.57535600000000
C          -1.63856400000000    4.35568600000000    2.18630400000000
C          -0.65201400000000    5.30100600000000    2.57549100000000
C           0.67694400000000    5.05687500000000    2.19240300000000
C           1.05992100000000    3.95104400000000    1.43501900000000
C           2.27292100000000    3.40130700000000   -1.43476400000000
C           3.35698600000000    3.84216100000000   -2.19213700000000
C           4.41643900000000    3.00359900000000   -2.57535500000000
C           4.35568700000000    1.63856400000000   -2.18630300000000
C           5.30100600000000    0.65201400000000   -2.57549000000000
C           5.05687600000000   -0.67694400000000   -2.19240200000000
C           3.95104400000000   -1.05992100000000   -1.43501900000000
C           3.40130700000000   -2.27292100000000    1.43476200000000
C           3.84216100000000   -3.35698700000000    2.19213500000000
C           3.00359900000000   -4.41644000000000    2.57535500000000
C           1.63856400000000   -4.35568700000000    2.18630300000000
C           0.65201400000000   -5.30100600000000    2.57549100000000
C          -0.67694500000000   -5.05687500000000    2.19240300000000
C          -1.05992100000000   -3.95104300000000    1.43502000000000
H          -1.47125500000000   -4.09561200000000   -1.21301600000000
H          -3.35353900000000   -4.87570400000000   -2.51273500000000
C          -5.56140400000000   -3.43079500000000   -3.36918000000000
C          -6.44364600000000   -1.08541000000000   -3.36930500000000
H          -5.73543200000000    1.45650200000000   -2.51311700000000
H          -3.80571000000000    2.11047100000000   -1.21337000000000
H          -4.09561100000000    1.47125300000000    1.21301700000000
H          -4.87570300000000    3.35353600000000    2.51273700000000
C          -3.43079500000000    5.56140200000000    3.36918100000000
C          -1.08541100000000    6.44364600000000    3.36930400000000
H           1.45650100000000    5.73543400000000    2.51311500000000
H           2.11047000000000    3.80571200000000    1.21336800000000
H           1.47125300000000    4.09561100000000   -1.21301800000000
H           3.35353700000000    4.87570300000000   -2.51273700000000
C           5.56140400000000    3.43079500000000   -3.36918000000000
C           6.44364800000000    1.08541100000000   -3.36930300000000
H           5.73543400000000   -1.45650100000000   -2.51311400000000
H           3.80571200000000   -2.11047000000000   -1.21336900000000
H           4.09561200000000   -1.47125400000000    1.21301700000000
H           4.87570400000000   -3.35353800000000    2.51273600000000
C           3.43079500000000   -5.56140400000000    3.36917900000000
C           1.08541100000000   -6.44364700000000    3.36930300000000
H          -1.45650200000000   -5.73543300000000    2.51311600000000
H          -2.11047100000000   -3.80571000000000    1.21337000000000
C          -6.54257500000000   -2.46126800000000   -3.74387200000000
C          -2.46126900000000    6.54257400000000    3.74387300000000
C           6.54257500000000    2.46126900000000   -3.74387100000000
C           2.46126900000000   -6.54257500000000    3.74387100000000
C          -5.73011600000000   -4.74912000000000   -3.76523000000000
C          -7.43939100000000   -0.20515100000000   -3.76545800000000
C          -4.74912000000000    5.73011300000000    3.76523100000000
C          -0.20515300000000    7.43939200000000    3.76545700000000
C           5.73011500000000    4.74912000000000   -3.76523000000000
C           7.43939400000000    0.20515400000000   -3.76545500000000
C           4.74912000000000   -5.73011600000000    3.76522900000000
C           0.20515300000000   -7.43939300000000    3.76545600000000
C          -7.65812500000000   -2.88093800000000   -4.51752000000000
C          -2.88094000000000    7.65812400000000    4.51752000000000
C           7.65812600000000    2.88094000000000   -4.51751800000000
C           2.88093900000000   -7.65812600000000    4.51751800000000
C          -6.83062400000000   -5.15576000000000   -4.52828000000000
C          -7.77832700000000   -4.23692500000000   -4.89946500000000
C          -8.64221100000000   -1.94038200000000   -4.89957000000000
C          -8.53505100000000   -0.62470800000000   -4.52849400000000
C          -5.15576100000000    6.83062000000000    4.52828200000000
C          -4.23692600000000    7.77832400000000    4.89946700000000
C          -1.94038500000000    8.64221000000000    4.89957000000000
C          -0.62471100000000    8.53505100000000    4.52849400000000
C           6.83062200000000    5.15576200000000   -4.52828000000000
C           7.77832600000000    4.23692700000000   -4.89946400000000
C           8.64221300000000    1.94038500000000   -4.89956700000000
C           8.53505300000000    0.62471100000000   -4.52849100000000
C           5.15576100000000   -6.83062300000000    4.52827900000000
C           4.23692600000000   -7.77832700000000    4.89946400000000
C           1.94038400000000   -8.64221200000000    4.89956800000000
C           0.62471000000000   -8.53505200000000    4.52849200000000
H          -5.00114900000000   -5.49771500000000   -3.48041400000000
H          -7.38453500000000    0.83832100000000   -3.48073600000000
H          -5.49771500000000    5.00114500000000    3.48041600000000
H           0.83831800000000    7.38453700000000    3.48073500000000
H           5.00114700000000    5.49771600000000   -3.48041500000000
H           7.38453800000000   -0.83831800000000   -3.48073300000000
H           5.49771600000000   -5.00114800000000    3.48041300000000
H          -0.83832000000000   -7.38453600000000    3.48073400000000
H          -6.92757500000000   -6.19493300000000   -4.81973600000000
H          -8.63659600000000   -4.53841400000000   -5.49096600000000
H          -9.48638600000000   -2.27934900000000   -5.49106300000000
H          -9.29284900000000    0.09290900000000   -4.82003000000000
H          -6.19493400000000    6.92757000000000    4.81973900000000
H          -4.53841600000000    8.63659300000000    5.49096800000000
H          -2.27935200000000    9.48638500000000    5.49106400000000
H           0.09290600000000    9.29285100000000    4.82002900000000
H           6.92757300000000    6.19493400000000   -4.81973700000000
H           8.63659600000000    4.53841600000000   -5.49096500000000
H           9.48638800000000    2.27935200000000   -5.49106100000000
H           9.29285300000000   -0.09290600000000   -4.82002600000000
H           6.19493400000000   -6.92757400000000    4.81973500000000
H           4.53841500000000   -8.63659600000000    5.49096500000000
H           2.27935100000000   -9.48638700000000    5.49106100000000
H          -0.09290700000000   -9.29285100000000    4.82002700000000
