# Supplementary material for: Pentacosacyclenes: cruciform molecular nanocarbons based on cyclooctatetraene
Source: Chem Sci. 2024 Oct 11;15(44):18640–9. doi: 10.1039/d4sc05938g (PMC11499954; doi:10.1039/d4sc05938g)
Supplement: SC-015-D4SC05938G-s001 [file SC-015-D4SC05938G-s001.zip › P(-2,1).xyz]

128
 Written by MDA
C          -0.69365400000000    1.59435500000000   -0.19811800000000
C           0.69365400000000    1.59435400000000   -0.19811800000000
C           1.61509600000000    0.70272200000000    0.47695200000000
C           1.61509600000000   -0.70272200000000    0.47695200000000
C           0.69365400000000   -1.59435400000000   -0.19811800000000
C          -0.69365400000000   -1.59435400000000   -0.19811800000000
C          -1.61509700000000   -0.70272200000000    0.47695100000000
C          -1.61509700000000    0.70272300000000    0.47695100000000
C          -1.15302700000000    2.73571000000000   -1.01759500000000
C           1.15302800000000    2.73570900000000   -1.01759500000000
C           2.78516000000000    1.15634400000000    1.20798300000000
C           2.78516000000000   -1.15634500000000    1.20798300000000
C           1.15302700000000   -2.73570900000000   -1.01759500000000
C          -1.15302800000000   -2.73570900000000   -1.01759500000000
C          -2.78516200000000   -1.15634400000000    1.20798100000000
C          -2.78516100000000    1.15634500000000    1.20798100000000
C           0.00000100000000    3.39504800000000   -1.48875200000000
C           3.46665200000000   -0.00000000000000    1.64163800000000
C           0.00000000000000   -3.39504800000000   -1.48875200000000
C          -3.46665300000000    0.00000000000000    1.64163600000000
C          -2.36994700000000    3.22435200000000   -1.44502800000000
C          -2.40138100000000    4.35701900000000   -2.28977000000000
C          -1.26010900000000    5.00964500000000   -2.74227200000000
C           0.00000100000000    4.49304500000000   -2.32920400000000
C           1.26011200000000    5.00964400000000   -2.74227200000000
C           2.40138200000000    4.35701800000000   -2.28977000000000
C           2.36994700000000    3.22435100000000   -1.44502700000000
C           3.32162700000000    2.38577700000000    1.60782000000000
C           4.49291100000000    2.41626100000000    2.36157400000000
C           5.18241800000000    1.25687000000000    2.77582600000000
C           4.62945200000000   -0.00000000000000    2.40579600000000
C           5.18241800000000   -1.25687100000000    2.77582700000000
C           4.49291100000000   -2.41626100000000    2.36157500000000
C           3.32162700000000   -2.38577800000000    1.60782100000000
C           2.36994700000000   -3.22435100000000   -1.44502700000000
C           2.40138200000000   -4.35701800000000   -2.28976900000000
C           1.26011100000000   -5.00964400000000   -2.74227200000000
C           0.00000000000000   -4.49304500000000   -2.32920400000000
C          -1.26011000000000   -5.00964500000000   -2.74227300000000
C          -2.40138100000000   -4.35701900000000   -2.28977000000000
C          -2.36994700000000   -3.22435100000000   -1.44502800000000
C          -3.32162900000000   -2.38577700000000    1.60781900000000
C          -4.49291300000000   -2.41626100000000    2.36157200000000
C          -5.18242000000000   -1.25687000000000    2.77582400000000
C          -4.62945400000000    0.00000000000000    2.40579400000000
C          -5.18241900000000    1.25687100000000    2.77582500000000
C          -4.49291200000000    2.41626100000000    2.36157300000000
C          -3.32162800000000    2.38577800000000    1.60781900000000
H          -3.30031700000000    2.75707300000000   -1.14317500000000
H          -3.37805500000000    4.71379700000000   -2.59942900000000
C          -1.25724500000000    6.18112700000000   -3.62557900000000
C           1.25724800000000    6.18112600000000   -3.62557900000000
H           3.37805700000000    4.71379500000000   -2.59942900000000
H           3.30031700000000    2.75707100000000   -1.14317400000000
H           2.83693700000000    3.32037400000000    1.34421100000000
H           4.87673800000000    3.38942800000000    2.64892200000000
C           6.40354500000000    1.25578300000000    3.55700200000000
C           6.40354400000000   -1.25578300000000    3.55700300000000
H           4.87673700000000   -3.38942800000000    2.64892300000000
H           2.83693600000000   -3.32037400000000    1.34421100000000
H           3.30031700000000   -2.75707100000000   -1.14317300000000
H           3.37805600000000   -4.71379600000000   -2.59942800000000
C           1.25724700000000   -6.18112700000000   -3.62557900000000
C          -1.25724600000000   -6.18112700000000   -3.62557900000000
H          -3.37805600000000   -4.71379700000000   -2.59943000000000
H          -3.30031700000000   -2.75707200000000   -1.14317500000000
H          -2.83693900000000   -3.32037400000000    1.34420900000000
H          -4.87674000000000   -3.38942700000000    2.64892100000000
C          -6.40354700000000   -1.25578200000000    3.55700000000000
C          -6.40354600000000    1.25578300000000    3.55700000000000
H          -4.87673900000000    3.38942800000000    2.64892100000000
H          -2.83693800000000    3.32037500000000    1.34421000000000
C           0.00000200000000    6.73621600000000   -4.04553500000000
C           6.99218600000000   -0.00000000000000    3.93287900000000
C           0.00000100000000   -6.73621600000000   -4.04553500000000
C          -6.99218800000000    0.00000100000000    3.93287600000000
C          -2.42606600000000    6.77503600000000   -4.06689100000000
C           2.42607000000000    6.77503400000000   -4.06689100000000
C           7.03628100000000    2.43679100000000    3.95660900000000
C           7.03628000000000   -2.43679200000000    3.95661000000000
C           2.42606900000000   -6.77503500000000   -4.06689100000000
C          -2.42606700000000   -6.77503500000000   -4.06689200000000
C          -7.03628300000000   -2.43679100000000    3.95660600000000
C          -7.03628200000000    2.43679200000000    3.95660800000000
C           0.00000200000000    7.87419600000000   -4.90326100000000
C           8.19856600000000   -0.00000000000000    4.70224700000000
C           0.00000100000000   -7.87419600000000   -4.90326100000000
C          -8.19856800000000    0.00000100000000    4.70224500000000
C          -2.41456000000000    7.89424600000000   -4.91247100000000
C          -1.22843900000000    8.43667000000000   -5.32618300000000
C           1.22844400000000    8.43666900000000   -5.32618300000000
C           2.41456400000000    7.89424400000000   -4.91247100000000
C           8.21095400000000    2.42059300000000    4.70689300000000
C           8.78974500000000    1.22900300000000    5.07864500000000
C           8.78974500000000   -1.22900300000000    5.07864600000000
C           8.21095300000000   -2.42059400000000    4.70689500000000
C           2.41456300000000   -7.89424500000000   -4.91247000000000
C           1.22844300000000   -8.43667000000000   -5.32618200000000
C          -1.22844000000000   -8.43667000000000   -5.32618300000000
C          -2.41456000000000   -7.89424500000000   -4.91247200000000
C          -8.21095600000000   -2.42059300000000    4.70689000000000
C          -8.78974800000000   -1.22900200000000    5.07864200000000
C          -8.78974700000000    1.22900300000000    5.07864300000000
C          -8.21095500000000    2.42059400000000    4.70689300000000
H          -3.38132900000000    6.37191200000000   -3.75330200000000
H           3.38133200000000    6.37191000000000   -3.75330200000000
H           6.60777200000000    3.39149700000000    3.67689500000000
H           6.60777000000000   -3.39149800000000    3.67689700000000
H           3.38133100000000   -6.37191100000000   -3.75330100000000
H          -3.38133000000000   -6.37191100000000   -3.75330300000000
H          -6.60777400000000   -3.39149700000000    3.67689300000000
H          -6.60777200000000    3.39149800000000    3.67689600000000
H          -3.35715000000000    8.32687700000000   -5.23464800000000
H          -1.20740000000000    9.30357000000000   -5.98025700000000
H           1.20740500000000    9.30357000000000   -5.98025700000000
H           3.35715500000000    8.32687500000000   -5.23464800000000
H           8.66999100000000    3.36212100000000    4.99771600000000
H           9.70537600000000    1.21037800000000    5.66330600000000
H           9.70537600000000   -1.21037800000000    5.66330700000000
H           8.66999000000000   -3.36212100000000    4.99771800000000
H           3.35715400000000   -8.32687600000000   -5.23464700000000
H           1.20740400000000   -9.30357000000000   -5.98025600000000
H          -1.20740100000000   -9.30357000000000   -5.98025700000000
H          -3.35715100000000   -8.32687700000000   -5.23464900000000
H          -8.66999400000000   -3.36212000000000    4.99771300000000
H          -9.70537900000000   -1.21037700000000    5.66330300000000
H          -9.70537800000000    1.21037900000000    5.66330400000000
H          -8.66999100000000    3.36212200000000    4.99771600000000
