# Supplementary material for: Pentacosacyclenes: cruciform molecular nanocarbons based on cyclooctatetraene
Source: Chem Sci. 2024 Oct 11;15(44):18640–9. doi: 10.1039/d4sc05938g (PMC11499954; doi:10.1039/d4sc05938g)
Supplement: SC-015-D4SC05938G-s001 [file SC-015-D4SC05938G-s001.zip › P(2,3).xyz]

128
 Written by MDA
C           1.58992400000000   -0.62765000000000   -0.36330900000000
C           0.62069300000000   -1.67064000000000   -0.33440400000000
C          -0.62248000000000   -1.66998800000000    0.33465200000000
C          -1.59058200000000   -0.62589900000000    0.36362000000000
C          -1.58993600000000    0.62775400000000   -0.36320900000000
C          -0.62070400000000    1.67074900000000   -0.33437800000000
C           0.62251200000000    1.67010000000000    0.33460600000000
C           1.59061700000000    0.62600800000000    0.36351100000000
C           2.72485500000000   -1.09764100000000   -1.10450900000000
C           1.17815500000000   -2.82085300000000   -1.06266100000000
C          -1.18122300000000   -2.81962400000000    1.06278900000000
C          -2.72603000000000   -1.09469100000000    1.10476700000000
C          -2.72492400000000    1.09773200000000   -1.10432500000000
C          -1.17818400000000    2.82091500000000   -1.06270800000000
C           1.18127200000000    2.81969900000000    1.06279900000000
C           2.72611800000000    1.09479600000000    1.10457700000000
C           2.43456000000000   -2.41833100000000   -1.52468600000000
C          -2.43718600000000   -2.41572700000000    1.52485200000000
C          -2.43463700000000    2.41839100000000   -1.52460500000000
C           2.43728100000000    2.41580600000000    1.52474500000000
C           3.93181100000000   -0.53955500000000   -1.54236900000000
C           4.78558500000000   -1.29648500000000   -2.33388500000000
C           4.49540400000000   -2.61755100000000   -2.74683700000000
C           3.26001700000000   -3.18627300000000   -2.33457500000000
C           2.80363600000000   -4.47892700000000   -2.71172900000000
C           1.53563700000000   -4.87328400000000   -2.27291300000000
C           0.71581800000000   -4.06195200000000   -1.47551100000000
C          -0.72031800000000   -4.06130800000000    1.47549900000000
C          -1.54104200000000   -4.87177200000000    2.27283100000000
C          -2.80858500000000   -4.47601500000000    2.71170900000000
C          -3.26351400000000   -3.18281400000000    2.33466900000000
C          -4.49829400000000   -2.61276500000000    2.74694000000000
C          -4.78699500000000   -1.29135200000000    2.33409800000000
C          -3.93236000000000   -0.53530600000000    1.54265900000000
C          -3.93192200000000    0.53963700000000   -1.54205800000000
C          -4.78574500000000    1.29653000000000   -2.33355500000000
C          -4.49556900000000    2.61756000000000   -2.74662200000000
C          -3.26014300000000    3.18629000000000   -2.33448700000000
C          -2.80376700000000    4.47890700000000   -2.71177000000000
C          -1.53570700000000    4.87324900000000   -2.27312300000000
C          -0.71583700000000    4.06195300000000   -1.47573800000000
C           0.72035300000000    4.06132600000000    1.47566900000000
C           1.54112300000000    4.87176600000000    2.27297800000000
C           2.80872400000000    4.47603000000000    2.71170100000000
C           3.26365000000000    3.18286000000000    2.33455400000000
C           4.49846200000000    2.61280500000000    2.74672300000000
C           4.78716300000000    1.29142400000000    2.33378000000000
C           3.93248500000000    0.53540700000000    1.54236000000000
H           4.20502100000000    0.47869900000000   -1.28999800000000
H           5.70617300000000   -0.83121700000000   -2.66113000000000
C           5.36604000000000   -3.42661100000000   -3.57716500000000
C           3.68814400000000   -5.28857400000000   -3.54522800000000
H           1.14452900000000   -5.83882800000000   -2.56711100000000
H          -0.27127400000000   -4.41913200000000   -1.20521900000000
H           0.26636500000000   -4.41959000000000    1.20516600000000
H          -1.15104100000000   -5.83779900000000    2.56692200000000
C          -3.69398200000000   -5.28474300000000    3.54514400000000
C          -5.36986600000000   -3.42095900000000    3.57715800000000
H          -5.70706900000000   -0.82509000000000    2.66136700000000
H          -4.20442900000000    0.48327600000000    1.29037500000000
H          -4.20512800000000   -0.47859700000000   -1.28960000000000
H          -5.70636500000000    0.83125500000000   -2.66070000000000
C          -5.36624600000000    3.42657200000000   -3.57695500000000
C          -3.68833700000000    5.28852600000000   -3.54523000000000
H          -1.14458600000000    5.83874800000000   -2.56745600000000
H           0.27130200000000    4.41911300000000   -1.20560000000000
H          -0.26637600000000    4.41958300000000    1.20548300000000
H           1.15111000000000    5.83775200000000    2.56718800000000
C           3.69417700000000    5.28473900000000    3.54509300000000
C           5.37005900000000    3.42095400000000    3.57695800000000
H           5.70726900000000    0.82516100000000    2.66095500000000
H           4.20455400000000   -0.48315700000000    1.29000400000000
C           4.94083000000000   -4.74137700000000   -3.95470300000000
C          -4.94610300000000   -4.73622100000000    3.95460200000000
C          -4.94105500000000    4.74131600000000   -3.95459000000000
C           4.94631700000000    4.73620200000000    3.95447000000000
C           6.60348100000000   -2.96505000000000   -4.01393000000000
C           3.35076700000000   -6.57208300000000   -3.94764500000000
C          -3.35798100000000   -6.56861400000000    3.94752500000000
C          -6.60681900000000   -2.95810600000000    4.01390300000000
C          -6.60370700000000    2.96498500000000   -4.01363500000000
C          -3.35099000000000    6.57202100000000   -3.94771500000000
C           3.35821100000000    6.56860900000000    3.94750800000000
C           6.60701600000000    2.95806800000000    4.01366100000000
C           5.80011200000000   -5.52962800000000   -4.76718500000000
C          -5.80627000000000   -5.52361000000000    4.76698900000000
C          -5.80038700000000    5.52953000000000   -4.76705400000000
C           5.80652400000000    5.52356100000000    4.76684600000000
C           7.44122300000000   -3.74599800000000   -4.81347800000000
C           7.04571800000000   -5.00772600000000   -5.18461300000000
C           5.40646400000000   -6.83099800000000   -5.15341300000000
C           4.20060900000000   -7.34353500000000   -4.74848600000000
C          -4.20868400000000   -7.33920800000000    4.74827800000000
C          -5.41402200000000   -6.82542300000000    5.15315400000000
C          -7.05133500000000   -5.00039900000000    5.18439100000000
C          -7.44545200000000   -3.73822100000000    4.81334200000000
C          -7.44149300000000    3.74589100000000   -4.81318000000000
C          -7.04601400000000    5.00760500000000   -5.18439000000000
C          -5.40676600000000    6.83088600000000   -5.15335900000000
C          -4.20088800000000    7.34344300000000   -4.74852600000000
C           4.20896100000000    7.33918000000000    4.74823600000000
C           5.41430700000000    6.82537000000000    5.15305400000000
C           7.05159400000000    5.00032100000000    5.18419500000000
C           7.44568000000000    3.73814600000000    4.81310400000000
H           6.94179700000000   -1.97559300000000   -3.73290900000000
H           2.40672300000000   -7.00401700000000   -3.63883400000000
H          -2.41436100000000   -7.00151600000000    3.63876200000000
H          -6.94404600000000   -1.96825700000000    3.73296100000000
H          -6.94200500000000    1.97554000000000   -3.73255100000000
H          -2.40692700000000    7.00396900000000   -3.63898100000000
H           2.41458500000000    7.00152900000000    3.63879000000000
H           6.94422000000000    1.96822000000000    3.73268500000000
H           8.39803800000000   -3.35251200000000   -5.13561700000000
H           7.68746000000000   -5.62438300000000   -5.80550200000000
H           6.07560200000000   -7.41738400000000   -5.77438500000000
H           3.90043600000000   -8.34228800000000   -5.04296100000000
H          -3.90958600000000   -8.33829100000000    5.04272900000000
H          -6.08381600000000   -7.41114400000000    5.77404700000000
H          -7.69377800000000   -5.61641300000000    5.80519400000000
H          -8.40186000000000   -3.34373400000000    5.13546700000000
H          -8.39832100000000    3.35238400000000   -5.13525400000000
H          -7.68779100000000    5.62423100000000   -5.80527400000000
H          -6.07594500000000    7.41724600000000   -5.77431200000000
H          -3.90073900000000    8.34218800000000   -5.04305400000000
H           3.90988900000000    8.33826300000000    5.04271400000000
H           6.08413200000000    7.41107000000000    5.77393400000000
H           7.69406500000000    5.61630900000000    5.80499500000000
H           8.40208800000000    3.34363300000000    5.13519700000000
