# Supplementary material for: Pentacosacyclenes: cruciform molecular nanocarbons based on cyclooctatetraene
Source: Chem Sci. 2024 Oct 11;15(44):18640–9. doi: 10.1039/d4sc05938g (PMC11499954; doi:10.1039/d4sc05938g)
Supplement: SC-015-D4SC05938G-s001 [file SC-015-D4SC05938G-s001.zip › P(-2,3).xyz]

128
 Written by MDA
C           1.61287500000000    0.70153600000000   -0.55604000000000
C           1.61285900000000   -0.70158300000000   -0.55603700000000
C           0.68927400000000   -1.58286600000000    0.14301500000000
C          -0.68931500000000   -1.58284400000000    0.14301700000000
C          -1.61287500000000   -0.70153600000000   -0.55604000000000
C          -1.61285900000000    0.70158300000000   -0.55603700000000
C          -0.68927400000000    1.58286600000000    0.14301500000000
C           0.68931400000000    1.58284400000000    0.14301700000000
C           2.77940500000000    1.15687300000000   -1.28294700000000
C           2.77938100000000   -1.15695000000000   -1.28294300000000
C           1.15239600000000   -2.69878200000000    0.99997100000000
C          -1.15247000000000   -2.69874300000000    0.99997300000000
C          -2.77940500000000   -1.15687400000000   -1.28294700000000
C          -2.77938100000000    1.15695000000000   -1.28294300000000
C          -1.15239600000000    2.69878200000000    0.99997100000000
C           1.15247000000000    2.69874300000000    0.99997300000000
C           3.46103100000000   -0.00004700000000   -1.71374400000000
C          -0.00004700000000   -3.34336000000000    1.49086900000000
C          -3.46103100000000    0.00004700000000   -1.71374400000000
C           0.00004700000000    3.34336000000000    1.49086900000000
C           3.32422500000000    2.38918100000000   -1.67272800000000
C           4.49880500000000    2.42109200000000   -2.41545900000000
C           5.19041000000000    1.25692500000000   -2.82953300000000
C           4.63157300000000   -0.00006100000000   -2.46815200000000
C           5.19038200000000   -1.25706000000000   -2.82953000000000
C           4.49875100000000   -2.42121000000000   -2.41545400000000
C           3.32417100000000   -2.38927000000000   -1.67272300000000
C           2.36894300000000   -3.17842300000000    1.42986100000000
C           2.40121100000000   -4.28953300000000    2.30720200000000
C           1.26103500000000   -4.92491900000000    2.78162900000000
C          -0.00006400000000   -4.41839600000000    2.35818800000000
C          -1.26117900000000   -4.92487700000000    2.78163200000000
C          -2.40133400000000   -4.28945500000000    2.30720600000000
C          -2.36903200000000   -3.17834500000000    1.42986500000000
C          -3.32422500000000   -2.38918100000000   -1.67272900000000
C          -4.49880500000000   -2.42109200000000   -2.41545900000000
C          -5.19041000000000   -1.25692600000000   -2.82953400000000
C          -4.63157300000000    0.00006100000000   -2.46815200000000
C          -5.19038200000000    1.25706000000000   -2.82953000000000
C          -4.49875200000000    2.42121000000000   -2.41545400000000
C          -3.32417200000000    2.38927000000000   -1.67272300000000
C          -2.36894300000000    3.17842300000000    1.42986200000000
C          -2.40121100000000    4.28953300000000    2.30720200000000
C          -1.26103500000000    4.92491800000000    2.78162900000000
C           0.00006400000000    4.41839600000000    2.35818800000000
C           1.26117900000000    4.92487800000000    2.78163200000000
C           2.40133400000000    4.28945500000000    2.30720500000000
C           2.36903200000000    3.17834600000000    1.42986500000000
H           2.83968100000000    3.32394600000000   -1.40697100000000
H           4.88917600000000    3.39365800000000   -2.69527700000000
C           6.41690800000000    1.25527400000000   -3.59556700000000
C           6.41688100000000   -1.25543800000000   -3.59556300000000
H           4.88910000000000   -3.39378500000000   -2.69527000000000
H           2.83960700000000   -3.32402400000000   -1.40696400000000
H           3.29837600000000   -2.72406200000000    1.10574900000000
H           3.37843600000000   -4.64193800000000    2.61978300000000
C           1.25732400000000   -6.07370500000000    3.69707800000000
C          -1.25750400000000   -6.07366200000000    3.69708200000000
H          -3.37857100000000   -4.64182800000000    2.61978800000000
H          -3.29845100000000   -2.72395500000000    1.10575400000000
H          -2.83968100000000   -3.32394600000000   -1.40697100000000
H          -4.88917600000000   -3.39365800000000   -2.69527800000000
C          -6.41690800000000   -1.25527400000000   -3.59556700000000
C          -6.41688100000000    1.25543800000000   -3.59556300000000
H          -4.88910100000000    3.39378500000000   -2.69527000000000
H          -2.83960700000000    3.32402400000000   -1.40696300000000
H          -3.29837600000000    2.72406200000000    1.10575000000000
H          -3.37843600000000    4.64193800000000    2.61978300000000
C          -1.25732400000000    6.07370400000000    3.69707900000000
C           1.25750300000000    6.07366300000000    3.69708100000000
H           3.37857100000000    4.64182800000000    2.61978800000000
H           3.29845100000000    2.72395500000000    1.10575400000000
C           7.00953100000000   -0.00008900000000   -3.96479700000000
C          -0.00009800000000   -6.61682500000000    4.13123300000000
C          -7.00953100000000    0.00008900000000   -3.96479800000000
C           0.00009800000000    6.61682500000000    4.13123300000000
C           7.05506900000000    2.43927400000000   -3.98985100000000
C           7.05501700000000   -2.43945200000000   -3.98984200000000
C           2.42511600000000   -6.65436400000000    4.15449400000000
C          -2.42531400000000   -6.65428300000000    4.15450100000000
C          -7.05506900000000   -2.43927400000000   -3.98985200000000
C          -7.05501700000000    2.43945200000000   -3.98984200000000
C          -2.42511600000000    6.65436300000000    4.15449500000000
C           2.42531400000000    6.65428400000000    4.15449900000000
C           8.22539800000000   -0.00010300000000   -4.72147900000000
C          -0.00011600000000   -7.73087200000000    5.01887100000000
C          -8.22539800000000    0.00010300000000   -4.72147900000000
C           0.00011600000000    7.73087300000000    5.01887100000000
C           8.23624800000000    2.42236800000000   -4.72585100000000
C           8.82012300000000    1.22890100000000   -5.09108100000000
C           8.82009700000000   -1.22912200000000   -5.09107500000000
C           8.23619600000000   -2.42257500000000   -4.72584100000000
C           2.41420000000000   -7.75122400000000    5.03007800000000
C           1.22813700000000   -8.28200800000000    5.45709700000000
C          -1.22838600000000   -8.28196600000000    5.45710100000000
C          -2.41443200000000   -7.75114300000000    5.03008600000000
C          -8.23624800000000   -2.42236800000000   -4.72585200000000
C          -8.82012300000000   -1.22890100000000   -5.09108100000000
C          -8.82009700000000    1.22912200000000   -5.09107600000000
C          -8.23619600000000    2.42257400000000   -4.72584200000000
C          -2.41420000000000    7.75122300000000    5.03007900000000
C          -1.22813700000000    8.28200700000000    5.45709800000000
C           1.22838500000000    8.28196700000000    5.45710000000000
C           2.41443200000000    7.75114400000000    5.03008400000000
H           6.62235100000000    3.39370700000000   -3.71579100000000
H           6.62227800000000   -3.39387600000000   -3.71577700000000
H           3.38039600000000   -6.25894000000000    3.83130100000000
H          -3.38058200000000   -6.25882600000000    3.83131100000000
H          -6.62235100000000   -3.39370700000000   -3.71579100000000
H          -6.62227800000000    3.39387500000000   -3.71577800000000
H          -3.38039700000000    6.25893800000000    3.83130200000000
H           3.38058200000000    6.25882800000000    3.83130900000000
H           8.69904900000000    3.36345900000000   -5.01268700000000
H           9.74219800000000    1.21061100000000   -5.66568800000000
H           9.74217200000000   -1.21085300000000   -5.66568300000000
H           8.69897800000000   -3.36367700000000   -5.01267300000000
H           3.35673300000000   -8.17456200000000    5.36401200000000
H           1.20665600000000   -9.13105800000000    6.13410500000000
H          -1.20693200000000   -9.13101700000000    6.13410900000000
H          -3.35697900000000   -8.17444900000000    5.36402200000000
H          -8.69904900000000   -3.36346000000000   -5.01268700000000
H          -9.74219700000000   -1.21061100000000   -5.66568900000000
H          -9.74217100000000    1.21085300000000   -5.66568400000000
H          -8.69897700000000    3.36367700000000   -5.01267400000000
H          -3.35673300000000    8.17456100000000    5.36401300000000
H          -1.20665700000000    9.13105800000000    6.13410500000000
H           1.20693200000000    9.13101800000000    6.13410700000000
H           3.35697900000000    8.17445100000000    5.36402000000000
