# Supplementary material for: Pentacosacyclenes: cruciform molecular nanocarbons based on cyclooctatetraene
Source: Chem Sci. 2024 Oct 11;15(44):18640–9. doi: 10.1039/d4sc05938g (PMC11499954; doi:10.1039/d4sc05938g)
Supplement: SC-015-D4SC05938G-s001 [file SC-015-D4SC05938G-s001.zip › PI(0,1).xyz]

144
 Written by MDA
C           0.29537700000000    1.69183700000000   -0.37009800000000
C           1.43983600000000    0.93621900000000   -0.37003600000000
C           1.69183600000000   -0.29537600000000    0.37010100000000
C           0.93621800000000   -1.43983600000000    0.37003900000000
C          -0.29537600000000   -1.69183600000000   -0.37009900000000
C          -1.43983600000000   -0.93621800000000   -0.37003800000000
C          -1.69183600000000    0.29537700000000    0.37010000000000
C          -0.93621900000000    1.43983700000000    0.37003900000000
C           0.51940700000000    2.88406100000000   -1.21344600000000
C           2.44828100000000    1.61055800000000   -1.21332200000000
C           2.88405900000000   -0.51940600000000    1.21345000000000
C           1.61055700000000   -2.44828100000000    1.21332500000000
C          -0.51940600000000   -2.88405900000000   -1.21344900000000
C          -2.44827900000000   -1.61055600000000   -1.21332600000000
C          -2.88406000000000    0.51940600000000    1.21344700000000
C          -1.61055900000000    2.44828100000000    1.21332600000000
C           1.83652900000000    2.78144800000000   -1.69722000000000
C           2.78144600000000   -1.83652800000000    1.69722400000000
C          -1.83652700000000   -2.78144500000000   -1.69722400000000
C          -2.78144800000000    1.83652700000000    1.69722200000000
C          -0.22624900000000    3.96383300000000   -1.62674200000000
C           0.36332700000000    4.91590100000000   -2.49202300000000
C           1.66611100000000    4.81207400000000   -2.96314900000000
C           2.43509100000000    3.68796500000000   -2.55192200000000
C           3.77097300000000    3.42242200000000   -2.96297500000000
C           4.37821800000000    2.26520200000000   -2.49171700000000
C           3.73422300000000    1.34903700000000   -1.62646600000000
C           3.96383000000000    0.22625100000000    1.62674700000000
C           4.91589800000000   -0.36332400000000    2.49202800000000
C           4.81207100000000   -1.66610800000000    2.96315400000000
C           3.68796400000000   -2.43509000000000    2.55192600000000
C           3.42242100000000   -3.77097200000000    2.96297900000000
C           2.26520200000000   -4.37821700000000    2.49172000000000
C           1.34903700000000   -3.73422200000000    1.62646900000000
C           0.22625100000000   -3.96383000000000   -1.62674500000000
C          -0.36332300000000   -4.91589800000000   -2.49202800000000
C          -1.66610700000000   -4.81207000000000   -2.96315400000000
C          -2.43508800000000   -3.68796200000000   -2.55192800000000
C          -3.77097000000000   -3.42241800000000   -2.96298200000000
C          -4.37821500000000   -2.26519900000000   -2.49172300000000
C          -3.73422100000000   -1.34903400000000   -1.62647100000000
C          -3.96383100000000   -0.22625200000000    1.62674300000000
C          -4.91590000000000    0.36332200000000    2.49202400000000
C          -4.81207400000000    1.66610500000000    2.96315100000000
C          -3.68796600000000    2.43508800000000    2.55192500000000
C          -3.42242500000000    3.77097000000000    2.96297900000000
C          -2.26520600000000    4.37821600000000    2.49172100000000
C          -1.34903900000000    3.73422200000000    1.62647000000000
H          -1.25407200000000    4.10252400000000   -1.30899600000000
H          -0.25105400000000    5.75482000000000   -2.79579800000000
C           2.30891600000000    5.77820700000000   -3.86368300000000
C           4.40699400000000    4.39306200000000   -3.86348200000000
H           5.39108800000000    2.02978700000000   -2.79536300000000
H           4.26552500000000    0.45836000000000   -1.30861300000000
H           4.10252000000000    1.25407400000000    1.30900100000000
H           5.75481600000000    0.25105700000000    2.79580400000000
C           5.77820500000000   -2.30891300000000    3.86368900000000
C           4.39306100000000   -4.40699200000000    3.86348600000000
H           2.02978700000000   -5.39108700000000    2.79536500000000
H           0.45836100000000   -4.26552500000000    1.30861500000000
H           1.25407400000000   -4.10252100000000   -1.30899800000000
H           0.25105700000000   -5.75481600000000   -2.79580300000000
C          -2.30891200000000   -5.77820300000000   -3.86369000000000
C          -4.40699000000000   -4.39305800000000   -3.86349000000000
H          -5.39108500000000   -2.02978400000000   -2.79536900000000
H          -4.26552300000000   -0.45835800000000   -1.30861800000000
H          -4.10252000000000   -1.25407500000000    1.30899600000000
H          -5.75481800000000   -0.25106000000000    2.79579900000000
C          -5.77820900000000    2.30890900000000    3.86368500000000
C          -4.39306600000000    4.40698900000000    3.86348500000000
H          -2.02979100000000    5.39108600000000    2.79536800000000
H          -0.45836300000000    4.26552600000000    1.30861800000000
C           3.65773000000000    5.53964200000000   -4.28597900000000
C           5.53964000000000   -3.65772700000000    4.28598400000000
C          -3.65772500000000   -5.53963800000000   -4.28598700000000
C          -5.53964500000000    3.65772300000000    4.28598200000000
C           1.65288200000000    6.91005700000000   -4.31391100000000
C           5.70564600000000    4.23445500000000   -4.31349800000000
C           6.91005400000000   -1.65287900000000    4.31391700000000
C           4.23445500000000   -5.70564400000000    4.31350200000000
C          -1.65287700000000   -6.91005200000000   -4.31391800000000
C          -5.70564100000000   -4.23445200000000   -4.31350600000000
C          -6.91005700000000    1.65287400000000    4.31391200000000
C          -4.23446100000000    5.70564100000000    4.31350200000000
C           4.27582400000000    6.47574300000000   -5.15585800000000
C           6.47574200000000   -4.27582100000000    5.15586300000000
C          -4.27581900000000   -6.47573900000000   -5.15586600000000
C          -6.47574700000000    4.27581600000000    5.15586000000000
C           2.26981100000000    7.82542400000000   -5.17086400000000
C           3.56075700000000    7.61837600000000   -5.58970500000000
C           5.60758200000000    6.26708400000000   -5.58949100000000
C           6.30513400000000    5.16134600000000   -5.17044300000000
C           7.82542100000000   -2.26980700000000    5.17087000000000
C           7.61837500000000   -3.56075300000000    5.58971000000000
C           6.26708400000000   -5.60757900000000    5.58949600000000
C           5.16134700000000   -6.30513200000000    5.17044700000000
C          -2.26980600000000   -7.82541900000000   -5.17087200000000
C          -3.56075100000000   -7.61837200000000   -5.58971400000000
C          -5.60757600000000   -6.26708000000000   -5.58950100000000
C          -6.30512900000000   -5.16134200000000   -5.17045200000000
C          -7.82542600000000    2.26980100000000    5.17086500000000
C          -7.61838000000000    3.56074700000000    5.58970700000000
C          -6.26709100000000    5.60757400000000    5.58949500000000
C          -5.16135300000000    6.30512700000000    5.17044700000000
H           0.63477800000000    7.10459800000000   -4.00148500000000
H           6.28451300000000    3.37469300000000   -4.00090600000000
H           7.10459500000000   -0.63477400000000    4.00149100000000
H           3.37469400000000   -6.28451200000000    4.00091000000000
H          -0.63477300000000   -7.10459400000000   -4.00149200000000
H          -6.28450900000000   -3.37469000000000   -4.00091400000000
H          -7.10459800000000    0.63476900000000    4.00148600000000
H          -3.37470000000000    6.28451000000000    4.00091100000000
H           1.74767700000000    8.70920700000000   -5.51891600000000
C           4.18932000000000    8.60448800000000   -6.49654800000000
C           6.26755900000000    7.23246000000000   -6.49632900000000
H           7.32304400000000    5.02841400000000   -5.51832800000000
H           8.70920400000000   -1.74767300000000    5.51892200000000
C           8.60448700000000   -4.18931600000000    6.49655400000000
C           7.23246000000000   -6.26755600000000    6.49633400000000
H           5.02841500000000   -7.32304200000000    5.51833200000000
H          -1.74767100000000   -8.70920200000000   -5.51892400000000
C          -4.18931400000000   -8.60448300000000   -6.49655800000000
C          -6.26755300000000   -7.23245500000000   -6.49634000000000
H          -7.32303900000000   -5.02841000000000   -5.51833800000000
H          -8.70920900000000    1.74766600000000    5.51891600000000
C          -8.60449300000000    4.18930900000000    6.49655000000000
C          -7.23246800000000    6.26754900000000    6.49633200000000
H          -5.02842200000000    7.32303800000000    5.51833300000000
N           5.49402500000000    8.32070200000000   -6.87084400000000
N           8.32070100000000   -5.49402100000000    6.87084900000000
N          -5.49401800000000   -8.32069700000000   -6.87085500000000
N          -8.32070900000000    5.49401400000000    6.87084600000000
O           3.62854200000000    9.60308400000000   -6.90259100000000
O           7.40624000000000    7.10909500000000   -6.90219100000000
O           9.60308300000000   -3.62853700000000    6.90259700000000
O           7.10909500000000   -7.40623700000000    6.90219500000000
O          -3.62853500000000   -9.60307900000000   -6.90260100000000
O          -7.40623300000000   -7.10909000000000   -6.90220200000000
O          -9.60308900000000    3.62852900000000    6.90259200000000
O          -7.10910400000000    7.40623000000000    6.90219400000000
H           5.93492800000000    8.98844800000000   -7.49158900000000
H           8.98844800000000   -5.93492500000000    7.49159400000000
H          -5.93492100000000   -8.98844300000000   -7.49160000000000
H          -8.98845600000000    5.93491600000000    7.49159100000000
