# Supplementary material for: Pentacosacyclenes: cruciform molecular nanocarbons based on cyclooctatetraene
Source: Chem Sci. 2024 Oct 11;15(44):18640–9. doi: 10.1039/d4sc05938g (PMC11499954; doi:10.1039/d4sc05938g)
Supplement: SC-015-D4SC05938G-s001 [file SC-015-D4SC05938G-s001.zip › PI(1,2).xyz]

144
 Written by MDA
C          -1.29363700000000   -1.16005300000000   -0.34985200000000
C          -1.72812500000000    0.18102300000000   -0.34988900000000
C          -1.16004000000000    1.29370900000000    0.34965500000000
C           0.18102700000000    1.72822000000000    0.34971400000000
C           1.29373500000000    1.16011000000000   -0.34978300000000
C           1.72822300000000   -0.18096300000000   -0.34978600000000
C           1.16009700000000   -1.29364700000000    0.34973400000000
C          -0.18097100000000   -1.72816000000000    0.34970100000000
C          -2.27892500000000   -1.95515500000000   -1.08878900000000
C          -2.99248200000000    0.24723300000000   -1.08881800000000
C          -1.95517700000000    2.27899000000000    1.08856000000000
C           0.24720900000000    2.99255300000000    1.08868700000000
C           2.27902600000000    1.95519600000000   -1.08873900000000
C           2.99260600000000   -0.24718600000000   -1.08867400000000
C           1.95517300000000   -2.27891100000000    1.08872300000000
C          -0.24719300000000   -2.99253500000000    1.08859700000000
C          -3.27098200000000   -1.05979300000000   -1.52396400000000
C          -1.05983600000000    3.27104300000000    1.52378800000000
C           3.27110500000000    1.05982800000000   -1.52385700000000
C           1.05981200000000   -3.27100100000000    1.52382800000000
C          -2.37655900000000   -3.26897800000000   -1.50943500000000
C          -3.46722800000000   -3.65551400000000   -2.30917800000000
C          -4.45719200000000   -2.76762000000000   -2.72872200000000
C          -4.34267700000000   -1.40702500000000   -2.33384300000000
C          -5.23332000000000   -0.37210200000000   -2.72874800000000
C          -4.95213400000000    0.92764600000000   -2.30923700000000
C          -3.84202100000000    1.25416800000000   -1.50949600000000
C          -3.26901600000000    2.37660800000000    1.50916000000000
C          -3.65558600000000    3.46725500000000    2.30891500000000
C          -2.76771200000000    4.45720900000000    2.72852200000000
C          -1.40710200000000    4.34271300000000    2.33368800000000
C          -0.37219800000000    5.23334700000000    2.72865900000000
C           0.92756900000000    4.95216500000000    2.30920700000000
C           1.25412600000000    3.84207300000000    1.50945300000000
C           2.37665600000000    3.26900100000000   -1.50944300000000
C           3.46735000000000    3.65552200000000   -2.30915900000000
C           4.45733900000000    2.76762500000000   -2.72863700000000
C           4.34282200000000    1.40704300000000   -2.33371600000000
C           5.23349400000000    0.37211800000000   -2.72855100000000
C           4.95230700000000   -0.92761800000000   -2.30900700000000
C           3.84216700000000   -1.25412500000000   -1.50929800000000
C           3.26896800000000   -2.37650100000000    1.50947400000000
C           3.65547700000000   -3.46715400000000    2.30924900000000
C           2.76758200000000   -4.45714500000000    2.72873100000000
C           1.40701700000000   -4.34268400000000    2.33373700000000
C           0.37209500000000   -5.23336300000000    2.72855900000000
C          -0.92763400000000   -4.95220800000000    2.30896700000000
C          -1.25413300000000   -3.84210000000000    1.50921100000000
H          -1.62803900000000   -4.00804900000000   -1.24769900000000
H          -3.51306100000000   -4.69231300000000   -2.61732400000000
C          -5.60309800000000   -3.13566100000000   -3.56611400000000
C          -6.37733300000000   -0.74599300000000   -3.56613400000000
H          -5.59725800000000    1.74057100000000   -2.61741800000000
H          -3.66912500000000    2.29177500000000   -1.24778900000000
H          -4.00807200000000    1.62809000000000    1.24738000000000
H          -4.69239700000000    3.51308000000000    2.61702100000000
C          -3.13578600000000    5.60308200000000    3.56594600000000
C          -0.74612500000000    6.37733700000000    3.56606000000000
H           1.74048000000000    5.59727700000000    2.61745000000000
H           2.29174800000000    3.66917400000000    1.24780900000000
H           1.62811700000000    4.00807300000000   -1.24776900000000
H           3.51318100000000    4.69231000000000   -2.61734200000000
C           5.60326600000000    3.13565000000000   -3.56600800000000
C           6.37753100000000    0.74599200000000   -3.56591200000000
H           5.59745100000000   -1.74054600000000   -2.61713700000000
H           3.66927100000000   -2.29172700000000   -1.24756900000000
H           4.00803200000000   -1.62795600000000    1.24779700000000
H           4.69225300000000   -3.51295600000000    2.61747400000000
C           3.13559300000000   -5.60302200000000    3.56617700000000
C           0.74596200000000   -6.37737500000000    3.56595700000000
H          -1.74056000000000   -5.59735400000000    2.61709700000000
H          -2.29173000000000   -3.66922300000000    1.24744800000000
C          -6.52581800000000   -2.11436100000000   -3.95859500000000
C          -2.11450600000000    6.52579800000000    3.95848400000000
C           6.52601200000000    2.11434700000000   -3.95841900000000
C           2.11429900000000   -6.52579400000000    3.95855200000000
C          -5.81921600000000   -4.43756600000000   -3.98257400000000
C          -7.31586000000000    0.18181100000000   -3.98260500000000
C          -4.43770200000000    5.81916700000000    3.98238800000000
C           0.18165800000000    7.31586100000000    3.98258400000000
C           5.81937500000000    4.43754000000000   -3.98251900000000
C           7.31608000000000   -0.18181600000000   -3.98232100000000
C           4.43746200000000   -5.81906300000000    3.98279000000000
C          -0.18183300000000   -7.31596000000000    3.98231400000000
C          -7.63351900000000   -2.47325300000000   -4.76836300000000
C          -2.47343100000000    7.63347100000000    4.76827600000000
C           7.63373200000000    2.47322100000000   -4.76816900000000
C           2.47316400000000   -7.63348000000000    4.76835100000000
C          -6.91348600000000   -4.78186400000000   -4.78234300000000
C          -7.80917700000000   -3.81821400000000   -5.17228400000000
C          -8.56452400000000   -1.48684800000000   -5.17229500000000
C          -8.40412400000000   -0.18102700000000   -4.78237000000000
C          -4.78203100000000    6.91340500000000    4.78218600000000
C          -3.81840300000000    7.80910100000000    5.17217100000000
C          -1.48704600000000    8.56447500000000    5.17226200000000
C          -0.18121200000000    8.40409900000000    4.78236900000000
C           6.91366600000000    4.78182100000000   -4.78226500000000
C           7.80938400000000    3.81816800000000   -5.17213800000000
C           8.56476300000000    1.48681200000000   -5.17203400000000
C           8.40436600000000    0.18100400000000   -4.78206400000000
C           4.78173100000000   -6.91331200000000    4.78259900000000
C           3.81808900000000   -7.80906400000000    5.17242200000000
C           1.48676700000000   -8.56454500000000    5.17216800000000
C           0.18097900000000   -8.40421400000000    4.78210400000000
H          -5.13410200000000   -5.22249200000000   -3.68829600000000
H          -7.22121800000000    1.21937400000000   -3.68833600000000
H          -5.22261200000000    5.13405100000000    3.68807300000000
H           1.21923000000000    7.22123700000000    3.68834100000000
H           5.13423800000000    5.22246600000000   -3.68829800000000
H           7.22144000000000   -1.21937000000000   -3.68801900000000
H           5.22238100000000   -5.13390200000000    3.68860500000000
H          -1.21936900000000   -7.22137300000000    3.68793300000000
H          -7.07542600000000   -5.80352700000000   -5.10556000000000
C          -8.96289700000000   -4.21110900000000   -6.02087000000000
C          -9.72944700000000   -1.84518500000000   -6.02087300000000
H          -9.13442800000000    0.55155300000000   -5.10559600000000
H          -5.80370300000000    7.07532000000000    5.10538900000000
C          -4.21133300000000    8.96279200000000    6.02078000000000
C          -1.84541900000000    9.72937100000000    6.02086200000000
H           0.55135100000000    9.13440100000000    5.10563600000000
H           7.07559900000000    5.80347300000000   -5.10552200000000
C           8.96312400000000    4.21104500000000   -6.02070500000000
C           9.72970600000000    1.84513200000000   -6.02059000000000
H           9.13468700000000   -0.55157900000000   -5.10524200000000
H           5.80336600000000   -7.07519100000000    5.10593700000000
C           4.21095600000000   -8.96276700000000    6.02104600000000
C           1.84507900000000   -9.72945700000000    6.02077100000000
H          -0.55159400000000   -9.13456400000000    5.10524100000000
N          -9.82300100000000   -3.18263800000000   -6.37082300000000
N          -3.18288400000000    9.82290700000000    6.37077100000000
N           9.82326700000000    3.18257700000000   -6.37056900000000
N           3.18249900000000   -9.82294200000000    6.37086400000000
O          -9.15778500000000   -5.34858500000000   -6.39307000000000
O         -10.55433900000000   -1.03811400000000   -6.39310200000000
O          -5.34881000000000    9.15762200000000    6.39300700000000
O          -1.03836400000000   10.55425500000000    6.39314500000000
O           9.15800200000000    5.34850700000000   -6.39295400000000
O          10.55461100000000    1.03805400000000   -6.39277800000000
O           5.34839400000000   -9.15756600000000    6.39341000000000
O           1.03801200000000  -10.55439400000000    6.39291300000000
H         -10.61423100000000   -3.43899400000000   -6.94996500000000
H          -3.43925900000000   10.61410500000000    6.94994800000000
H          10.61450700000000    3.43891900000000   -6.94970400000000
H           3.43883300000000  -10.61415200000000    6.95004300000000
