# Supplementary material for: Pentacosacyclenes: cruciform molecular nanocarbons based on cyclooctatetraene
Source: Chem Sci. 2024 Oct 11;15(44):18640–9. doi: 10.1039/d4sc05938g (PMC11499954; doi:10.1039/d4sc05938g)
Supplement: SC-015-D4SC05938G-s001 [file SC-015-D4SC05938G-s001.zip › PI(-1,2).xyz]

144
 Written by MDA
C          -1.49676900000000    0.88884400000000   -0.33947500000000
C          -0.37148800000000    1.70067100000000   -0.33955400000000
C           0.88886200000000    1.49677400000000    0.33944800000000
C           1.70068200000000    0.37149500000000    0.33954100000000
C           1.49678200000000   -0.88886200000000   -0.33945300000000
C           0.37151000000000   -1.70068500000000   -0.33951700000000
C          -0.88884400000000   -1.49677800000000    0.33948000000000
C          -1.70067200000000   -0.37150200000000    0.33953000000000
C          -2.54732300000000    1.55680900000000   -1.12761000000000
C          -0.67410900000000    2.90820300000000   -1.12776200000000
C           1.55682900000000    2.54733600000000    1.12758300000000
C           2.90821500000000    0.67411700000000    1.12775500000000
C           2.54733600000000   -1.55682800000000   -1.12759600000000
C           0.67412800000000   -2.90822900000000   -1.12772500000000
C          -1.55681200000000   -2.54732400000000    1.12762300000000
C          -2.90821600000000   -0.67411800000000    1.12773400000000
C          -1.99943400000000    2.77127300000000   -1.58338500000000
C           2.77129000000000    1.99944800000000    1.58336500000000
C           1.99945000000000   -2.77129900000000   -1.58335600000000
C          -2.77128500000000   -1.99943600000000    1.58337600000000
C          -3.82936700000000    1.24963800000000   -1.54292500000000
C          -4.52626300000000    2.16238400000000   -2.35952700000000
C          -3.98289700000000    3.36902900000000   -2.79785500000000
C          -2.65360300000000    3.67795200000000   -2.39924000000000
C          -1.94123700000000    4.84193600000000   -2.79802100000000
C          -0.62474700000000    4.97702400000000   -2.35986800000000
C           0.02170100000000    4.02788700000000   -1.54325700000000
C           1.24966000000000    3.82938000000000    1.54288400000000
C           2.16240900000000    4.52628200000000    2.35948600000000
C           3.36904700000000    3.98291700000000    2.79781900000000
C           3.67796800000000    2.65361900000000    2.39921500000000
C           4.84194900000000    1.94125100000000    2.79800500000000
C           4.97703400000000    0.62476200000000    2.35986300000000
C           4.02789300000000   -0.02169200000000    1.54325300000000
C           3.82937500000000   -1.24965800000000   -1.54291200000000
C           4.52627200000000   -2.16241300000000   -2.35951300000000
C           3.98290800000000   -3.36905700000000   -2.79782800000000
C           2.65361600000000   -3.67798200000000   -2.39920500000000
C           1.94124900000000   -4.84197000000000   -2.79797200000000
C           0.62476600000000   -4.97705900000000   -2.35981300000000
C          -0.02168100000000   -4.02791300000000   -1.54320300000000
C          -1.24964300000000   -3.82936300000000    1.54295200000000
C          -2.16239800000000   -4.52625300000000    2.35955300000000
C          -3.36904600000000   -3.98288600000000    2.79786200000000
C          -3.67797000000000   -2.65359800000000    2.39922800000000
C          -4.84195900000000   -1.94122900000000    2.79798800000000
C          -4.97704700000000   -0.62474700000000    2.35982100000000
C          -4.02790100000000    0.02169400000000    1.54320900000000
H          -4.30992200000000    0.32035300000000   -1.25840300000000
H          -5.53040100000000    1.88853300000000   -2.66192900000000
C          -4.67605800000000    4.33376500000000   -3.64951100000000
C          -2.63821800000000    5.80393700000000   -3.64965300000000
H          -0.04820200000000    5.84350800000000   -2.66242000000000
H           1.05515800000000    4.19082900000000   -1.25887200000000
H           0.32037700000000    4.30993600000000    1.25835400000000
H           1.88855900000000    5.53042400000000    2.66187700000000
C           4.33378600000000    4.67608400000000    3.64947400000000
C           5.80395200000000    2.63823800000000    3.64963600000000
H           5.84351500000000    0.04821600000000    2.66241900000000
H           4.19083400000000   -1.05515100000000    1.25887400000000
H           4.30993000000000   -0.32037100000000   -1.25839600000000
H           5.53040900000000   -1.88856200000000   -2.66191800000000
C           4.67606800000000   -4.33380100000000   -3.64948300000000
C           2.63823200000000   -5.80398000000000   -3.64960300000000
H           0.04822100000000   -5.84354600000000   -2.66235300000000
H          -1.05513500000000   -4.19085500000000   -1.25880800000000
H          -0.32035300000000   -4.30991900000000    1.25844500000000
H          -1.88854700000000   -5.53038800000000    2.66196700000000
C          -4.33378900000000   -4.67604100000000    3.64951800000000
C          -5.80396900000000   -2.63820500000000    3.64962000000000
H          -5.84353400000000   -0.04820000000000    2.66235700000000
H          -4.19084300000000    1.05514700000000    1.25880900000000
C          -3.98637300000000    5.52517200000000   -4.05313000000000
C           5.52519000000000    3.98639700000000    4.05310200000000
C           3.98638400000000   -5.52521300000000   -4.05308900000000
C          -5.52520300000000   -3.98635400000000    4.05311700000000
C          -5.98305000000000    4.13594200000000   -4.07744100000000
C          -2.03834200000000    6.98182400000000   -4.07769000000000
C           4.13596700000000    5.98307700000000    4.07739200000000
C           6.98183300000000    2.03836300000000    4.07768100000000
C           5.98305400000000   -4.13597800000000   -4.07742100000000
C           2.03835700000000   -6.98186800000000   -4.07762600000000
C          -4.13596700000000   -5.98302500000000    4.07746600000000
C          -6.98186000000000   -2.03832800000000    4.07763700000000
C          -4.66305100000000    6.46304900000000   -4.88049800000000
C           6.46306600000000    4.66307800000000    4.88046600000000
C           4.66305900000000   -6.46309500000000   -4.88045200000000
C          -6.46308700000000   -4.66302500000000    4.88048300000000
C          -6.63538200000000    5.06042600000000   -4.88858500000000
C          -5.99493200000000    6.21133500000000   -5.29133900000000
C          -4.00417900000000    7.64755800000000   -5.29145400000000
C          -2.70999200000000    7.89238500000000   -4.88881700000000
C           5.06045200000000    6.63541500000000    4.88853500000000
C           6.21135500000000    5.99496400000000    5.29129700000000
C           7.64757200000000    4.00420600000000    5.29143200000000
C           7.89239600000000    2.71001700000000    4.88880700000000
C           6.63538700000000   -5.06046900000000   -4.88856300000000
C           5.99493800000000   -6.21138100000000   -5.29130300000000
C           4.00418800000000   -7.64760900000000   -5.29139500000000
C           2.71000600000000   -7.89243600000000   -4.88875100000000
C          -5.06045900000000   -6.63535200000000    4.88860900000000
C          -6.21137200000000   -5.99490000000000    5.29134400000000
C          -7.64760200000000   -4.00415100000000    5.29141900000000
C          -7.89242900000000   -2.70997100000000    4.88876400000000
H          -6.51766900000000    3.24409100000000   -3.77645600000000
H          -1.02337600000000    7.20791300000000   -3.77680000000000
H           3.24411900000000    6.51769800000000    3.77640000000000
H           7.20792000000000    1.02339300000000    3.77680100000000
H           6.51767400000000   -3.24412400000000   -3.77644600000000
H           1.02339300000000   -7.20795800000000   -3.77673000000000
H          -3.24411200000000   -6.51764600000000    3.77649600000000
H          -7.20794900000000   -1.02336600000000    3.77673300000000
H          -7.65514100000000    4.89687600000000   -5.21821900000000
C          -6.71164900000000    7.17089600000000   -6.14829200000000
C          -4.68880600000000    8.63027500000000   -6.14840200000000
H          -2.23321600000000    8.80851100000000   -5.21853400000000
H           4.89690400000000    7.65517700000000    5.21816000000000
C           7.17091900000000    6.71168500000000    6.14824800000000
C           8.63029000000000    4.68883700000000    6.14837800000000
H           8.80851900000000    2.23323900000000    5.21853100000000
H           7.65514400000000   -4.89691800000000   -5.21820300000000
C           6.71165300000000   -7.17094900000000   -6.14825300000000
C           4.68881500000000   -8.63033200000000   -6.14834100000000
H           2.23323000000000   -8.80856600000000   -5.21845800000000
H          -4.89690800000000   -7.65510600000000    5.21825800000000
C          -7.17094100000000   -6.71161000000000    6.14829600000000
C          -8.63032600000000   -4.68877100000000    6.14836600000000
H          -8.80855900000000   -2.23319300000000    5.21846600000000
N          -5.98969800000000    8.30179500000000   -6.50328500000000
N           8.30181300000000    5.98973300000000    6.50325000000000
N           5.98970400000000   -8.30185200000000   -6.50323400000000
N          -8.30184500000000   -5.98965800000000    6.50326900000000
O          -7.85597400000000    7.02241500000000   -6.54014700000000
O          -4.18704700000000    9.66936000000000   -6.54034100000000
O           7.02243900000000    7.85601300000000    6.54009100000000
O           9.66937100000000    4.18707700000000    6.54032400000000
O           7.85597500000000   -7.02246700000000   -6.54011300000000
O           4.18705500000000   -9.66942100000000   -6.54026800000000
O          -7.02246100000000   -7.85592900000000    6.54016500000000
O          -9.66941600000000   -4.18701000000000    6.54028900000000
H          -6.47119100000000    8.96914700000000   -7.09230600000000
H           8.96916500000000    6.47122900000000    7.09226900000000
H           6.47119600000000   -8.96920700000000   -7.09225200000000
H          -8.96920200000000   -6.47114600000000    7.09228900000000
