# Supplementary material for: Pentacosacyclenes: cruciform molecular nanocarbons based on cyclooctatetraene
Source: Chem Sci. 2024 Oct 11;15(44):18640–9. doi: 10.1039/d4sc05938g (PMC11499954; doi:10.1039/d4sc05938g)
Supplement: SC-015-D4SC05938G-s001 [file SC-015-D4SC05938G-s001.zip › PI(2,1).xyz]

144
 Written by MDA
C          -1.31202600000000   -1.17353100000000   -0.33516200000000
C          -1.74647500000000    0.21983100000000   -0.33520300000000
C          -1.17351300000000    1.31202300000000    0.33515000000000
C           0.21984300000000    1.74646700000000    0.33521200000000
C           1.31204300000000    1.17350700000000   -0.33514100000000
C           1.74649000000000   -0.21984200000000   -0.33519700000000
C           1.17352500000000   -1.31204500000000    0.33514600000000
C          -0.21983200000000   -1.74649800000000    0.33518000000000
C          -2.34706400000000   -1.94694900000000   -0.99917500000000
C          -3.03763500000000    0.26790700000000   -0.99926400000000
C          -1.94694300000000    2.34705900000000    0.99915900000000
C           0.26791800000000    3.03761500000000    0.99929500000000
C           2.34707300000000    1.94694100000000   -0.99914500000000
C           3.03764000000000   -0.26791600000000   -0.99928700000000
C           1.94694700000000   -2.34707500000000    0.99915500000000
C          -0.26790500000000   -3.03765900000000    0.99925300000000
C          -3.34233100000000   -1.04219700000000   -1.40521200000000
C          -1.04219100000000    3.34231500000000    1.40522600000000
C           3.34233300000000    1.04219400000000   -1.40521500000000
C           1.04220000000000   -3.34234800000000    1.40519700000000
C          -2.46291400000000   -3.26437500000000   -1.43625100000000
C          -3.57149300000000   -3.64205800000000   -2.19561100000000
C          -4.57841700000000   -2.74402500000000   -2.57826000000000
C          -4.44084600000000   -1.38473400000000   -2.18918600000000
C          -5.32654600000000   -0.34452100000000   -2.57837200000000
C          -5.00843300000000    0.96667700000000   -2.19582200000000
C          -3.88167700000000    1.28601400000000   -1.43643800000000
C          -3.26437800000000    2.46291600000000    1.43620400000000
C          -3.64206700000000    3.57148900000000    2.19557300000000
C          -2.74403300000000    4.57839900000000    2.57825600000000
C          -1.38473600000000    4.44082200000000    2.18920500000000
C          -0.34452400000000    5.32651300000000    2.57841600000000
C           0.96667900000000    5.00839800000000    2.19588200000000
C           1.28602200000000    3.88165100000000    1.43649000000000
C           2.46292900000000    3.26438100000000   -1.43617800000000
C           3.57150100000000    3.64207800000000   -2.19554100000000
C           4.57841200000000    2.74404800000000   -2.57823200000000
C           4.44083900000000    1.38474700000000   -2.18919300000000
C           5.32653300000000    0.34454100000000   -2.57841200000000
C           5.00842300000000   -0.96666300000000   -2.19588500000000
C           3.88167500000000   -1.28601400000000   -1.43649300000000
C           3.26437900000000   -2.46292100000000    1.43622000000000
C           3.64206900000000   -3.57149600000000    2.19558000000000
C           2.74404000000000   -4.57842100000000    2.57824100000000
C           1.38474700000000   -4.44085800000000    2.18917200000000
C           0.34454100000000   -5.32656400000000    2.57836400000000
C          -0.96665900000000   -5.00845300000000    2.19582700000000
C          -1.28600500000000   -3.88169800000000    1.43644300000000
H          -1.70288400000000   -4.00419600000000   -1.21550600000000
H          -3.62747200000000   -4.67398000000000   -2.51641200000000
C          -5.74641700000000   -3.10603000000000   -3.37492100000000
C          -6.49329400000000   -0.71052900000000   -3.37503500000000
H          -5.64094900000000    1.78390600000000   -2.51671300000000
H          -3.67679000000000    2.32670400000000   -1.21577000000000
H          -4.00420200000000    1.70289800000000    1.21542900000000
H          -4.67399700000000    3.62747400000000    2.51634800000000
C          -3.10604400000000    5.74639000000000    3.37492600000000
C          -0.71053900000000    6.49325600000000    3.37508400000000
H           1.78390500000000    5.64090900000000    2.51678900000000
H           2.32671400000000    3.67676400000000    1.21583100000000
H           1.70290900000000    4.00420100000000   -1.21539500000000
H           3.62748500000000    4.67401000000000   -2.51630900000000
C           5.74640200000000    3.10606800000000   -3.37490000000000
C           6.49327300000000    0.71056500000000   -3.37508100000000
H           5.64093500000000   -1.78388700000000   -2.51679700000000
H           3.67679300000000   -2.32670800000000   -1.21584200000000
H           4.00419500000000   -1.70289000000000    1.21546600000000
H           4.67399500000000   -3.62747200000000    2.51637200000000
C           3.10605400000000   -5.74641200000000    3.37490800000000
C           0.71056100000000   -6.49331300000000    3.37502100000000
H          -1.78388500000000   -5.64097000000000    2.51672600000000
H          -2.32669700000000   -3.67681500000000    1.21578600000000
C          -6.66766300000000   -2.07909500000000   -3.74869000000000
C          -2.07911000000000    6.66762700000000    3.74872000000000
C           6.66764100000000    2.07913900000000   -3.74870600000000
C           2.07912800000000   -6.66766900000000    3.74867700000000
C          -5.99063400000000   -4.41244900000000   -3.77214800000000
C          -7.43669700000000    0.22557200000000   -3.77236500000000
C          -4.41246700000000    5.99060900000000    3.77213800000000
C           0.22556000000000    7.43665100000000    3.77243600000000
C           5.99061800000000    4.41249600000000   -3.77210000000000
C           7.43666700000000   -0.22552900000000   -3.77244600000000
C           4.41247500000000   -5.99061400000000    3.77214200000000
C          -0.22553000000000   -7.43672800000000    3.77234500000000
C          -7.80185600000000   -2.43275500000000   -4.52157800000000
C          -2.43277600000000    7.80181400000000    4.52161400000000
C           7.80182500000000    2.43281400000000   -4.52159900000000
C           2.43279800000000   -7.80185900000000    4.52156500000000
C          -7.11082900000000   -4.75179600000000   -4.53553000000000
C          -8.00486600000000   -3.77818800000000   -4.90732600000000
C          -8.73352300000000   -1.44113300000000   -4.90743500000000
C          -8.55123700000000   -0.13190800000000   -4.53574700000000
C          -4.75182000000000    7.11079700000000    4.53552700000000
C          -3.77821400000000    8.00482800000000    4.90734500000000
C          -1.44115600000000    8.73347300000000    4.90749500000000
C          -0.13192600000000    8.55118500000000    4.53582400000000
C           7.11080400000000    4.75185800000000   -4.53548900000000
C           8.00483400000000    3.77825600000000   -4.90731900000000
C           8.73348500000000    1.44120000000000   -4.90749200000000
C           8.55119900000000    0.13196600000000   -4.53583400000000
C           4.75183200000000   -7.11080300000000    4.53552700000000
C           3.77823200000000   -8.00485300000000    4.90731800000000
C           1.44118700000000   -8.73353900000000    4.90741700000000
C           0.13196100000000   -8.55126700000000    4.53572500000000
H          -5.30861100000000   -5.20412800000000   -3.48886100000000
H          -7.32546200000000    1.26460300000000   -3.48916400000000
H          -5.20414500000000    5.30859200000000    3.48883400000000
H           1.26459400000000    7.32541500000000    3.48924800000000
H           5.30859900000000    5.20416900000000   -3.48878900000000
H           7.32543200000000   -1.26456700000000   -3.48927000000000
H           5.20414700000000   -5.30858100000000    3.48886100000000
H          -1.26456100000000   -7.32550500000000    3.48914000000000
H          -7.29551000000000   -5.77413600000000   -4.84387800000000
C          -9.19128700000000   -4.16672500000000   -5.72080400000000
C          -9.93051500000000   -1.79578300000000   -5.72090800000000
H          -9.28420600000000    0.60429300000000   -4.84417500000000
H          -5.77416400000000    7.29547900000000    4.84386300000000
C          -4.16675800000000    9.19124400000000    5.72082400000000
C          -1.79581100000000    9.93045700000000    5.72097700000000
H           0.60427400000000    9.28414800000000    4.84426800000000
H           7.29548300000000    5.77420400000000   -4.84381700000000
C           9.19124500000000    4.16680900000000   -5.72080400000000
C           9.93046700000000    1.79586500000000   -5.72097100000000
H           9.28416200000000   -0.60423000000000   -4.84428900000000
H           5.77417200000000   -7.29547100000000    4.84388100000000
C           4.16678200000000   -9.19127100000000    5.72079500000000
C           1.79584800000000   -9.93052700000000    5.72088900000000
H          -0.60423300000000   -9.28424600000000    4.84414600000000
N         -10.05023500000000   -3.13383700000000   -6.05604200000000
N          -3.13387200000000   10.05018800000000    6.05608000000000
N          10.05019300000000    3.13392900000000   -6.05606500000000
N           3.13390400000000  -10.05023600000000    6.05602000000000
O          -9.39938700000000   -5.30667100000000   -6.07023300000000
O         -10.74958600000000   -0.97612700000000   -6.07043200000000
O          -5.30670500000000    9.39933900000000    6.07025300000000
O          -0.97615500000000   10.74951800000000    6.07052600000000
O           9.39934000000000    5.30676100000000   -6.07021500000000
O          10.74952800000000    0.97621400000000   -6.07053100000000
O           5.30672600000000   -9.39935000000000    6.07024000000000
O           0.97620000000000  -10.74960700000000    6.07041300000000
H         -10.86155400000000   -3.38681900000000   -6.60983000000000
H          -3.38685700000000   10.86150000000000    6.60987700000000
H          10.86150300000000    3.38692100000000   -6.60986100000000
H           3.38689300000000  -10.86155100000000    6.60981200000000
