# Supplementary material for: Pentacosacyclenes: cruciform molecular nanocarbons based on cyclooctatetraene
Source: Chem Sci. 2024 Oct 11;15(44):18640–9. doi: 10.1039/d4sc05938g (PMC11499954; doi:10.1039/d4sc05938g)
Supplement: SC-015-D4SC05938G-s001 [file SC-015-D4SC05938G-s001.zip › PI(-2,1).xyz]

144
 Written by MDA
C           0.69128400000000   -1.58829800000000   -0.15582600000000
C          -0.69128300000000   -1.58829900000000   -0.15582500000000
C          -1.60893700000000   -0.69911300000000    0.53001100000000
C          -1.60893800000000    0.69911100000000    0.53001100000000
C          -0.69128400000000    1.58829800000000   -0.15582500000000
C           0.69128300000000    1.58829800000000   -0.15582600000000
C           1.60893800000000    0.69911200000000    0.53001000000000
C           1.60893800000000   -0.69911100000000    0.53001000000000
C           1.15316300000000   -2.72300200000000   -0.98543800000000
C          -1.15316100000000   -2.72300400000000   -0.98543700000000
C          -2.77587100000000   -1.15578900000000    1.27118000000000
C          -2.77587200000000    1.15578700000000    1.27117900000000
C          -1.15316300000000    2.72300300000000   -0.98543700000000
C           1.15316100000000    2.72300300000000   -0.98543800000000
C           2.77587200000000    1.15578900000000    1.27117900000000
C           2.77587300000000   -1.15578700000000    1.27117900000000
C           0.00000100000000   -3.37564800000000   -1.46190600000000
C          -3.45285700000000   -0.00000100000000    1.70741800000000
C          -0.00000100000000    3.37564800000000   -1.46190600000000
C           3.45285800000000    0.00000100000000    1.70741800000000
C           2.37177900000000   -3.20852400000000   -1.41106200000000
C           2.40335700000000   -4.33321500000000   -2.26486700000000
C           1.25943600000000   -4.97922700000000   -2.72551600000000
C           0.00000100000000   -4.46588500000000   -2.31046700000000
C          -1.25943300000000   -4.97922800000000   -2.72551500000000
C          -2.40335400000000   -4.33321800000000   -2.26486500000000
C          -2.37177700000000   -3.20852800000000   -1.41105900000000
C          -3.30771400000000   -2.38449200000000    1.66899100000000
C          -4.47590700000000   -2.41666500000000    2.42864100000000
C          -5.16216800000000   -1.25652800000000    2.84720900000000
C          -4.61045900000000   -0.00000100000000    2.47628900000000
C          -5.16216900000000    1.25652500000000    2.84720800000000
C          -4.47590900000000    2.41666200000000    2.42864000000000
C          -3.30771600000000    2.38449000000000    1.66899000000000
C          -2.37177900000000    3.20852500000000   -1.41106100000000
C          -2.40335700000000    4.33321500000000   -2.26486600000000
C          -1.25943600000000    4.97922700000000   -2.72551500000000
C          -0.00000200000000    4.46588500000000   -2.31046700000000
C           1.25943200000000    4.97922800000000   -2.72551500000000
C           2.40335400000000    4.33321700000000   -2.26486600000000
C           2.37177700000000    3.20852700000000   -1.41106100000000
C           3.30771400000000    2.38449200000000    1.66899000000000
C           4.47590800000000    2.41666500000000    2.42864000000000
C           5.16216800000000    1.25652800000000    2.84720800000000
C           4.61046000000000    0.00000100000000    2.47628800000000
C           5.16216900000000   -1.25652500000000    2.84720800000000
C           4.47590900000000   -2.41666200000000    2.42864000000000
C           3.30771600000000   -2.38448900000000    1.66899000000000
H           3.30229200000000   -2.74576000000000   -1.10328400000000
H           3.37928600000000   -4.68970900000000   -2.57465700000000
C           1.25691900000000   -6.13834300000000   -3.61649700000000
C          -1.25691600000000   -6.13834500000000   -3.61649500000000
H          -3.37928300000000   -4.68971300000000   -2.57465300000000
H          -3.30229000000000   -2.74576400000000   -1.10328100000000
H          -2.82455500000000   -3.31878100000000    1.40207900000000
H          -4.85914800000000   -3.38917200000000    2.71529500000000
C          -6.37680700000000   -1.25404800000000    3.62824000000000
C          -6.37680800000000    1.25404500000000    3.62824000000000
H          -4.85915100000000    3.38916900000000    2.71529300000000
H          -2.82455800000000    3.31878000000000    1.40207700000000
H          -3.30229200000000    2.74576100000000   -1.10328200000000
H          -3.37928700000000    4.68971000000000   -2.57465500000000
C          -1.25692000000000    6.13834300000000   -3.61649600000000
C           1.25691500000000    6.13834400000000   -3.61649600000000
H           3.37928300000000    4.68971200000000   -2.57465500000000
H           3.30229000000000    2.74576300000000   -1.10328300000000
H           2.82455600000000    3.31878100000000    1.40207700000000
H           4.85914900000000    3.38917200000000    2.71529400000000
C           6.37680800000000    1.25404900000000    3.62823900000000
C           6.37680900000000   -1.25404500000000    3.62824000000000
H           4.85915100000000   -3.38916900000000    2.71529300000000
H           2.82455800000000   -3.31878000000000    1.40207700000000
C           0.00000200000000   -6.68799000000000   -4.04036300000000
C          -6.96264500000000   -0.00000200000000    4.00244100000000
C          -0.00000300000000    6.68799000000000   -4.04036200000000
C           6.96264500000000    0.00000200000000    4.00244100000000
C           2.43263900000000   -6.72820400000000   -4.06476200000000
C          -2.43263500000000   -6.72820800000000   -4.06476000000000
C          -7.00975900000000   -2.44360000000000    4.03028300000000
C          -7.00976000000000    2.44359600000000    4.03028200000000
C          -2.43263900000000    6.72820500000000   -4.06476100000000
C           2.43263400000000    6.72820700000000   -4.06476100000000
C           7.00975900000000    2.44360000000000    4.03028200000000
C           7.00976000000000   -2.44359600000000    4.03028300000000
C           0.00000200000000   -7.81532400000000   -4.90749800000000
C          -8.16816400000000   -0.00000200000000    4.77084200000000
C          -0.00000300000000    7.81532400000000   -4.90749800000000
C           8.16816400000000    0.00000200000000    4.77084200000000
C           2.42027600000000   -7.83015600000000   -4.91423800000000
C           1.22803200000000   -8.37578200000000   -5.33814700000000
C          -1.22802800000000   -8.37578400000000   -5.33814600000000
C          -2.42027100000000   -7.83016000000000   -4.91423600000000
C          -8.17184900000000   -2.43055900000000    4.77162400000000
C          -8.76222400000000   -1.22909600000000    5.14860100000000
C          -8.76222500000000    1.22909100000000    5.14860000000000
C          -8.17185100000000    2.43055400000000    4.77162400000000
C          -2.42027700000000    7.83015700000000   -4.91423700000000
C          -1.22803300000000    8.37578300000000   -5.33814600000000
C           1.22802700000000    8.37578400000000   -5.33814600000000
C           2.42027100000000    7.83015900000000   -4.91423700000000
C           8.17185000000000    2.43055900000000    4.77162300000000
C           8.76222400000000    1.22909600000000    5.14860000000000
C           8.76222500000000   -1.22909100000000    5.14860000000000
C           8.17185100000000   -2.43055400000000    4.77162400000000
H           3.38730700000000   -6.32797200000000   -3.74836300000000
H          -3.38730300000000   -6.32797700000000   -3.74835900000000
H          -6.57842600000000   -3.39653500000000    3.75081600000000
H          -6.57842800000000    3.39653100000000    3.75081500000000
H          -3.38730800000000    6.32797300000000   -3.74836100000000
H           3.38730300000000    6.32797500000000   -3.74836100000000
H           6.57842700000000    3.39653500000000    3.75081500000000
H           6.57842800000000   -3.39653100000000    3.75081600000000
H           3.34351600000000   -8.28229100000000   -5.25892800000000
C           1.24811900000000   -9.54009000000000   -6.23534800000000
C          -1.24811400000000   -9.54009200000000   -6.23534700000000
H          -3.34351100000000   -8.28229600000000   -5.25892400000000
H          -8.65512700000000   -3.35160000000000    5.07837400000000
C          -9.99358400000000   -1.25055100000000    5.93073200000000
C          -9.99358500000000    1.25054600000000    5.93073200000000
H          -8.65512900000000    3.35159500000000    5.07837400000000
H          -3.34351600000000    8.28229300000000   -5.25892600000000
C          -1.24812000000000    9.54009000000000   -6.23534700000000
C           1.24811300000000    9.54009100000000   -6.23534700000000
H           3.34351000000000    8.28229500000000   -5.25892600000000
H           8.65512800000000    3.35160000000000    5.07837300000000
C           9.99358500000000    1.25055100000000    5.93073100000000
C           9.99358500000000   -1.25054600000000    5.93073200000000
H           8.65513000000000   -3.35159500000000    5.07837400000000
N           0.00000300000000  -10.02161600000000   -6.60684600000000
N         -10.50455400000000   -0.00000300000000    6.25633300000000
N          -0.00000400000000   10.02161600000000   -6.60684600000000
N          10.50455500000000    0.00000300000000    6.25633200000000
O           2.26098300000000  -10.07899600000000   -6.65053400000000
O          -2.26097700000000  -10.07899900000000   -6.65053200000000
O         -10.57961400000000   -2.26210200000000    6.30116900000000
O         -10.57961600000000    2.26209600000000    6.30116800000000
O          -2.26098400000000   10.07899700000000   -6.65053300000000
O           2.26097600000000   10.07899800000000   -6.65053300000000
O          10.57961500000000    2.26210200000000    6.30116800000000
O          10.57961600000000   -2.26209600000000    6.30116900000000
H           0.00000300000000  -10.82302100000000   -7.22423600000000
H         -11.35781900000000   -0.00000300000000    6.79867700000000
H          -0.00000400000000   10.82302100000000   -7.22423600000000
H          11.35782000000000    0.00000300000000    6.79867700000000
