# Supplementary material for: Pentacosacyclenes: cruciform molecular nanocarbons based on cyclooctatetraene
Source: Chem Sci. 2024 Oct 11;15(44):18640–9. doi: 10.1039/d4sc05938g (PMC11499954; doi:10.1039/d4sc05938g)
Supplement: SC-015-D4SC05938G-s001 [file SC-015-D4SC05938G-s001.zip › PI(2,3).xyz]

144
 Written by MDA
C          -1.58917400000000    0.62674600000000   -0.36393800000000
C          -0.62084100000000    1.66899400000000   -0.33565700000000
C           0.62149700000000    1.66882800000000    0.33564200000000
C           1.58946900000000    0.62619700000000    0.36407100000000
C           1.58930300000000   -0.62689100000000   -0.36378900000000
C           0.62096500000000   -1.66913900000000   -0.33550700000000
C          -0.62141600000000   -1.66892800000000    0.33571800000000
C          -1.58938900000000   -0.62629200000000    0.36400000000000
C          -2.72527800000000    1.09567000000000   -1.10765400000000
C          -1.17797600000000    2.81947600000000   -1.06643800000000
C           1.17902500000000    2.81917700000000    1.06625400000000
C           2.72568000000000    1.09478000000000    1.10785500000000
C           2.72542400000000   -1.09583600000000   -1.10747200000000
C           1.17812500000000   -2.81964400000000   -1.06623900000000
C          -1.17896300000000   -2.81917400000000    1.06648800000000
C          -2.72569700000000   -1.09483800000000    1.10764800000000
C          -2.43431400000000    2.41563300000000   -1.52876900000000
C           2.43518400000000    2.41490200000000    1.52875500000000
C           2.43447800000000   -2.41581600000000   -1.52854500000000
C          -2.43520000000000   -2.41488600000000    1.52877000000000
C          -3.93019200000000    0.53546100000000   -1.54524000000000
C          -4.78415500000000    1.29220200000000   -2.33952900000000
C          -4.49299000000000    2.61102000000000   -2.75239500000000
C          -3.25859800000000    3.18178800000000   -2.34027600000000
C          -2.80125600000000    4.47388300000000   -2.71787300000000
C          -1.53576300000000    4.87002800000000   -2.27898800000000
C          -0.71507300000000    4.05921700000000   -1.47873400000000
C           0.71662900000000    4.05919600000000    1.47827700000000
C           1.53758200000000    4.86980100000000    2.27845900000000
C           2.80285200000000    4.47319900000000    2.71757000000000
C           3.25970300000000    3.18085500000000    2.34021800000000
C           4.49385300000000    2.60966000000000    2.75249400000000
C           4.78452700000000    1.29070100000000    2.33987800000000
C           3.93029900000000    0.53415900000000    1.54563600000000
C           3.93032700000000   -0.53562600000000   -1.54509100000000
C           4.78432000000000   -1.29239600000000   -2.33931800000000
C           4.49318200000000   -2.61123600000000   -2.75212500000000
C           3.25878300000000   -3.18199200000000   -2.34001400000000
C           2.80145500000000   -4.47409900000000   -2.71758900000000
C           1.53594100000000   -4.87022100000000   -2.27874800000000
C           0.71522300000000   -4.05938100000000   -1.47855300000000
C          -0.71655700000000   -4.05909700000000    1.47879600000000
C          -1.53758000000000   -4.86961500000000    2.27899400000000
C          -2.80293700000000   -4.47301400000000    2.71785500000000
C          -3.25979700000000   -3.18075200000000    2.34023600000000
C          -4.49403400000000   -2.60955300000000    2.75225000000000
C          -4.78471900000000   -1.29067300000000    2.33938300000000
C          -3.93041200000000   -0.53421100000000    1.54515100000000
H          -4.20365400000000   -0.48269300000000   -1.29312700000000
H          -5.70434300000000    0.82653600000000   -2.66714900000000
C          -5.36499300000000    3.41920800000000   -3.58590500000000
C          -3.68494100000000    5.28390000000000   -3.55465300000000
H          -1.14500600000000    5.83554800000000   -2.57349800000000
H           0.27142400000000    4.41791900000000   -1.20865500000000
H          -0.26969400000000    4.41826800000000    1.20805100000000
H           1.14721300000000    5.83554500000000    2.57274400000000
C           3.68676100000000    5.28298900000000    3.55433500000000
C           5.36614500000000    3.41768200000000    3.58594100000000
H           5.70450300000000    0.82471300000000    2.66763500000000
H           4.20337900000000   -0.48415200000000    1.29374400000000
H           4.20376500000000    0.48254800000000   -1.29304000000000
H           5.70450400000000   -0.82673000000000   -2.66695100000000
C           5.36521000000000   -3.41944800000000   -3.58558600000000
C           3.68516200000000   -5.28414100000000   -3.55432000000000
H           1.14518200000000   -5.83573800000000   -2.57326400000000
H          -0.27129700000000   -4.41806000000000   -1.20853700000000
H           0.26982400000000   -4.41816100000000    1.20878300000000
H          -1.14720200000000   -5.83529000000000    2.57349400000000
C          -3.68692500000000   -5.28271700000000    3.55462100000000
C          -5.36640400000000   -3.41748700000000    3.58569900000000
H          -5.70476800000000   -0.82468200000000    2.66693200000000
H          -4.20350400000000    0.48404900000000    1.29305500000000
C          -4.93676800000000    4.73278900000000   -3.96303400000000
C           4.93839200000000    4.73148000000000    3.96283100000000
C           4.93700000000000   -4.73304200000000   -3.96268300000000
C          -4.93864000000000   -4.73120600000000    3.96285400000000
C          -6.60243900000000    2.95728600000000   -4.02357400000000
C          -3.34735400000000    6.56723700000000   -3.95916800000000
C           3.34957800000000    6.56644900000000    3.95875100000000
C           6.60336100000000    2.95535900000000    4.02374900000000
C           6.60266400000000   -2.95753500000000   -4.02324300000000
C           3.34758400000000   -6.56748800000000   -3.95881100000000
C          -3.34973500000000   -6.56609700000000    3.95928600000000
C          -6.60370500000000   -2.95515700000000    4.02326000000000
C          -5.79332300000000    5.51783300000000   -4.77521700000000
C           5.79519600000000    5.51632900000000    4.77494400000000
C           5.79357500000000   -5.51810700000000   -4.77482400000000
C          -5.79552000000000   -5.51597000000000    4.77496900000000
C          -7.43675400000000    3.73772500000000   -4.82363000000000
C          -7.04048200000000    5.00067300000000   -5.19633500000000
C          -5.40422100000000    6.81961800000000   -5.16604000000000
C          -4.19675600000000    7.33406000000000   -4.76069900000000
C           4.19922500000000    7.33307700000000    4.76022000000000
C           5.40651900000000    6.81829400000000    5.16560300000000
C           7.04215300000000    4.99877300000000    5.19618500000000
C           7.43795200000000    3.73562300000000    4.82371600000000
C           7.43700100000000   -3.73799600000000   -4.82325400000000
C           7.04074200000000   -5.00095700000000   -5.19592800000000
C           5.40448500000000   -6.81990500000000   -5.16561900000000
C           4.19700800000000   -7.33433400000000   -4.76029700000000
C          -4.19945700000000   -7.33264200000000    4.76075400000000
C          -5.40683400000000   -6.81785400000000    5.16588700000000
C          -7.04256300000000   -4.99841000000000    5.19595100000000
C          -7.43837100000000   -3.73533800000000    4.82322900000000
H          -6.94396700000000    1.96899100000000   -3.74359300000000
H          -2.40471000000000    7.00261300000000   -3.65218800000000
H           2.40705600000000    7.00208500000000    3.65176400000000
H           6.94451100000000    1.96687300000000    3.74397800000000
H           6.94418000000000   -1.96922800000000   -3.74328800000000
H           2.40492900000000   -7.00285400000000   -3.65184800000000
H          -2.40714900000000   -7.00173500000000    3.65249900000000
H          -6.94486300000000   -1.96673100000000    3.74328600000000
H          -8.39915000000000    3.37280400000000   -5.16255700000000
C          -7.95302700000000    5.81255900000000   -6.05150800000000
C          -6.29163800000000    7.65713500000000   -6.01962600000000
H          -3.92555400000000    8.33553300000000   -5.07367500000000
H           3.92834300000000    8.33466400000000    5.07311100000000
C           6.29421000000000    7.65561600000000    6.01909300000000
C           7.95496200000000    5.81045800000000    6.05124500000000
H           8.40019000000000    3.37038500000000    5.16274900000000
H           8.39940300000000   -3.37308100000000   -5.16217100000000
C           7.95330900000000   -5.81286600000000   -6.05105700000000
C           6.29192400000000   -7.65744500000000   -6.01915700000000
H           3.92581300000000   -8.33581600000000   -5.07325300000000
H          -3.92857100000000   -8.33416600000000    5.07384100000000
C          -6.29460200000000   -7.65508500000000    6.01938600000000
C          -7.95545500000000   -5.81000900000000    6.05100400000000
H          -8.40067600000000   -3.37009500000000    5.16206800000000
N          -7.49301400000000    7.07300800000000   -6.38754700000000
N           7.49539600000000    7.07113900000000    6.38706400000000
N           7.49330500000000   -7.07332500000000   -6.38707200000000
N          -7.49587200000000   -7.07061300000000    6.38708900000000
O          -9.02700900000000    5.40199100000000   -6.43007700000000
O          -5.99427700000000    8.77511900000000   -6.37475800000000
O           5.99722100000000    8.77374300000000    6.37410000000000
O           9.02878400000000    5.39957700000000    6.42993500000000
O           9.02730000000000   -5.40230800000000   -6.42961100000000
O           5.99457500000000   -8.77544100000000   -6.37426200000000
O          -5.99760900000000   -8.77314200000000    6.37460800000000
O          -9.02935100000000   -5.39912100000000    6.42947900000000
H          -8.10540900000000    7.63479300000000   -6.96920400000000
H           8.10797400000000    7.63277600000000    6.96867000000000
H           8.10571600000000   -7.63512600000000   -6.96869600000000
H          -8.10850500000000   -7.63218900000000    6.96869600000000
