# Supplementary material for: Pentacosacyclenes: cruciform molecular nanocarbons based on cyclooctatetraene
Source: Chem Sci. 2024 Oct 11;15(44):18640–9. doi: 10.1039/d4sc05938g (PMC11499954; doi:10.1039/d4sc05938g)
Supplement: SC-015-D4SC05938G-s001 [file SC-015-D4SC05938G-s001.zip › PI(-2,3).xyz]

144
 Written by MDA
C          -1.60654700000000   -0.69788900000000   -0.60786500000000
C          -1.60654500000000    0.69789500000000   -0.60786400000000
C          -0.68799100000000    1.57898100000000    0.09720800000000
C           0.68799600000000    1.57897800000000    0.09720700000000
C           1.60654600000000    0.69788900000000   -0.60786500000000
C           1.60654500000000   -0.69789500000000   -0.60786400000000
C           0.68799100000000   -1.57898100000000    0.09720700000000
C          -0.68799600000000   -1.57897800000000    0.09720700000000
C          -2.77133200000000   -1.15625900000000   -1.34702000000000
C          -2.77132900000000    1.15627000000000   -1.34701800000000
C          -1.15287400000000    2.69308600000000    0.95685300000000
C           1.15288400000000    2.69308200000000    0.95685200000000
C           2.77133100000000    1.15625900000000   -1.34702100000000
C           2.77132800000000   -1.15627000000000   -1.34701900000000
C           1.15287400000000   -2.69308600000000    0.95685200000000
C          -1.15288400000000   -2.69308200000000    0.95685200000000
C          -3.44862200000000    0.00000700000000   -1.78069200000000
C           0.00000700000000    3.33366300000000    1.44920200000000
C           3.44862100000000   -0.00000700000000   -1.78069300000000
C          -0.00000600000000   -3.33366300000000    1.44920200000000
C          -3.30897200000000   -2.38612900000000   -1.73693000000000
C          -4.48093400000000   -2.41951100000000   -2.48828700000000
C          -5.16873100000000   -1.25680700000000   -2.90576900000000
C          -4.61232400000000    0.00000900000000   -2.54164100000000
C          -5.16872700000000    1.25682600000000   -2.90576800000000
C          -4.48092700000000    2.41952800000000   -2.48828500000000
C          -3.30896500000000    2.38614200000000   -1.73692800000000
C          -2.37104500000000    3.17154000000000    1.38467100000000
C          -2.40306800000000    4.27868700000000    2.26490300000000
C          -1.26019600000000    4.91051200000000    2.74279900000000
C           0.00000900000000    4.40539400000000    2.31932300000000
C           1.26021700000000    4.91050700000000    2.74279700000000
C           2.40308500000000    4.27867900000000    2.26490000000000
C           2.37105800000000    3.17153100000000    1.38466800000000
C           3.30897100000000    2.38612900000000   -1.73693100000000
C           4.48093300000000    2.41951100000000   -2.48828800000000
C           5.16873000000000    1.25680700000000   -2.90577000000000
C           4.61232300000000   -0.00000900000000   -2.54164200000000
C           5.16872500000000   -1.25682600000000   -2.90577000000000
C           4.48092600000000   -2.41952800000000   -2.48828600000000
C           3.30896400000000   -2.38614200000000   -1.73692900000000
C           2.37104600000000   -3.17154000000000    1.38467000000000
C           2.40306800000000   -4.27868800000000    2.26490200000000
C           1.26019700000000   -4.91051200000000    2.74279800000000
C          -0.00000900000000   -4.40539400000000    2.31932200000000
C          -1.26021600000000   -4.91050700000000    2.74279700000000
C          -2.40308500000000   -4.27867800000000    2.26490100000000
C          -2.37105800000000   -3.17153100000000    1.38466900000000
H          -2.82604900000000   -3.32063800000000   -1.46852100000000
H          -4.86899100000000   -3.39169800000000   -2.76892600000000
C          -6.38898400000000   -1.25360800000000   -3.67476000000000
C          -6.38898000000000    1.25363200000000   -3.67476000000000
H          -4.86898100000000    3.39171600000000   -2.76892300000000
H          -2.82603900000000    3.32064900000000   -1.46851700000000
H          -3.30102800000000    2.71983000000000    1.05902700000000
H          -3.37945200000000    4.63156500000000    2.57726300000000
C          -1.25719000000000    6.05149300000000    3.65999600000000
C           1.25721600000000    6.05148900000000    3.65999400000000
H           3.37947100000000    4.63155200000000    2.57725900000000
H           3.30103800000000    2.71981800000000    1.05902300000000
H           2.82604800000000    3.32063800000000   -1.46852100000000
H           4.86899000000000    3.39169800000000   -2.76892700000000
C           6.38898300000000    1.25360800000000   -3.67476100000000
C           6.38897900000000   -1.25363200000000   -3.67476100000000
H           4.86898000000000   -3.39171600000000   -2.76892500000000
H           2.82603800000000   -3.32064900000000   -1.46851800000000
H           3.30102800000000   -2.71983100000000    1.05902600000000
H           3.37945300000000   -4.63156500000000    2.57726200000000
C           1.25719100000000   -6.05149300000000    3.65999500000000
C          -1.25721600000000   -6.05148900000000    3.65999400000000
H          -3.37947100000000   -4.63155200000000    2.57726000000000
H          -3.30103800000000   -2.71981800000000    1.05902500000000
C          -6.97800800000000    0.00001300000000   -4.04311800000000
C           0.00001400000000    6.59133200000000    4.09554400000000
C           6.97800700000000   -0.00001300000000   -4.04311900000000
C          -0.00001300000000   -6.59133200000000    4.09554400000000
C          -7.02624400000000   -2.44504600000000   -4.07188500000000
C          -7.02623500000000    2.44507300000000   -4.07188400000000
C          -2.43164200000000    6.63035000000000    4.12103600000000
C           2.43167100000000    6.63034300000000    4.12103100000000
C           7.02624300000000    2.44504600000000   -4.07188600000000
C           7.02623400000000   -2.44507300000000   -4.07188600000000
C           2.43164300000000   -6.63035100000000    4.12103500000000
C          -2.43167000000000   -6.63034200000000    4.12103200000000
C          -8.19185600000000    0.00001500000000   -4.80033400000000
C           0.00001700000000    7.69873500000000    4.98694200000000
C           8.19185500000000   -0.00001500000000   -4.80033500000000
C          -0.00001600000000   -7.69873500000000    4.98694200000000
C          -8.19419800000000   -2.43235800000000   -4.80086400000000
C          -8.78930000000000   -1.22921700000000   -5.17205000000000
C          -8.78929500000000    1.22925000000000   -5.17205000000000
C          -8.19418900000000    2.43238900000000   -4.80086300000000
C          -2.41954700000000    7.71439900000000    4.99528200000000
C          -1.22787000000000    8.24976700000000    5.43012800000000
C           1.22790600000000    8.24976400000000    5.43012500000000
C           2.41958100000000    7.71439200000000    4.99527600000000
C           8.19419700000000    2.43235800000000   -4.80086400000000
C           8.78929900000000    1.22921700000000   -5.17205100000000
C           8.78929400000000   -1.22925000000000   -5.17205100000000
C           8.19418800000000   -2.43238900000000   -4.80086500000000
C           2.41954900000000   -7.71440000000000    4.99528000000000
C           1.22787100000000   -8.24976700000000    5.43012700000000
C          -1.22790500000000   -8.24976300000000    5.43012600000000
C          -2.41958000000000   -7.71439100000000    4.99527800000000
H          -6.59102400000000   -3.39767000000000   -3.79718700000000
H          -6.59101200000000    3.39769500000000   -3.79718600000000
H          -3.38646700000000    6.23685400000000    3.79677400000000
H           3.38649400000000    6.23684300000000    3.79676600000000
H           6.59102300000000    3.39767000000000   -3.79718800000000
H           6.59101100000000   -3.39769500000000   -3.79718800000000
H           3.38646800000000   -6.23685400000000    3.79677100000000
H          -3.38649300000000   -6.23684300000000    3.79676800000000
H          -8.68068200000000   -3.35303700000000   -5.10355100000000
C         -10.02741600000000   -1.25074400000000   -5.94101400000000
C         -10.02741100000000    1.25078100000000   -5.94101400000000
H          -8.68067000000000    3.35306900000000   -5.10355100000000
H          -3.34293200000000    8.15840900000000    5.34988100000000
C          -1.24775300000000    9.39491300000000    6.35370700000000
C           1.24779500000000    9.39491000000000    6.35370300000000
H           3.34296800000000    8.15839900000000    5.34987300000000
H           8.68068100000000    3.35303700000000   -5.10355200000000
C          10.02741500000000    1.25074400000000   -5.94101400000000
C          10.02741000000000   -1.25078100000000   -5.94101500000000
H           8.68066900000000   -3.35306900000000   -5.10355200000000
H           3.34293300000000   -8.15840900000000    5.34987900000000
C           1.24775500000000   -9.39491400000000    6.35370600000000
C          -1.24779300000000   -9.39491000000000    6.35370500000000
H          -3.34296700000000   -8.15839800000000    5.34987500000000
N         -10.54143400000000    0.00002000000000   -6.26128700000000
N           0.00002200000000    9.86842600000000    6.73583600000000
N          10.54143300000000   -0.00002000000000   -6.26128800000000
N          -0.00002000000000   -9.86842600000000    6.73583600000000
O         -10.61846900000000   -2.26228800000000   -6.30615500000000
O         -10.61846100000000    2.26232700000000   -6.30615500000000
O          -2.26088500000000    9.92313600000000    6.77990500000000
O           2.26093000000000    9.92313000000000    6.77989900000000
O          10.61846900000000    2.26228800000000   -6.30615500000000
O          10.61846000000000   -2.26232700000000   -6.30615600000000
O           2.26088700000000   -9.92313700000000    6.77990300000000
O          -2.26092800000000   -9.92312900000000    6.77990100000000
H         -11.40006200000000    0.00002100000000   -6.79497800000000
H           0.00002400000000   10.65603800000000    7.37084700000000
H          11.40006200000000   -0.00002100000000   -6.79497900000000
H          -0.00002200000000  -10.65603800000000    7.37084800000000
