# Supplementary material for: Pentacosacyclenes: cruciform molecular nanocarbons based on cyclooctatetraene
Source: Chem Sci. 2024 Oct 11;15(44):18640–9. doi: 10.1039/d4sc05938g (PMC11499954; doi:10.1039/d4sc05938g)
Supplement: SC-015-D4SC05938G-s001 [file SC-015-D4SC05938G-s001.zip › PI(-8,1).xyz]

144
 Written by MDA
C           0.51009200000000   -1.68584000000000   -0.35613900000000
C          -0.88582200000000   -1.52235800000000   -0.35612200000000
C          -1.68583800000000   -0.51008800000000    0.35620300000000
C          -1.52236400000000    0.88582600000000    0.35618200000000
C          -0.51009200000000    1.68584000000000   -0.35614000000000
C           0.88582300000000    1.52235800000000   -0.35612200000000
C           1.68583800000000    0.51008900000000    0.35620200000000
C           1.52236400000000   -0.88582600000000    0.35618200000000
C           0.82662300000000   -2.86669500000000   -1.14531000000000
C          -1.46665600000000   -2.59813000000000   -1.14526600000000
C          -2.86669700000000   -0.82662400000000    1.14536700000000
C          -2.59814500000000    1.46665800000000    1.14531700000000
C          -0.82662300000000    2.86669500000000   -1.14531100000000
C           1.46665600000000    2.59812900000000   -1.14526700000000
C           2.86669700000000    0.82662500000000    1.14536700000000
C           2.59814600000000   -1.46665700000000    1.14531600000000
C          -0.39799900000000   -3.39822800000000   -1.61022000000000
C          -3.39824100000000    0.39799700000000    1.61026600000000
C           0.39799800000000    3.39822700000000   -1.61022200000000
C           3.39824200000000   -0.39799600000000    1.61026600000000
C           1.98141300000000   -3.54148700000000   -1.56246900000000
C           1.89375500000000   -4.67900400000000   -2.36042400000000
C           0.65599200000000   -5.22376200000000   -2.81709700000000
C          -0.53028400000000   -4.52767900000000   -2.41975100000000
C          -1.84530500000000   -4.93083800000000   -2.81704600000000
C          -2.92369300000000   -4.11484300000000   -2.36031900000000
C          -2.74612600000000   -2.98785100000000   -1.56237300000000
C          -3.54149000000000   -1.98141600000000    1.56251900000000
C          -4.67901400000000   -1.89376100000000    2.36046300000000
C          -5.22378200000000   -0.65600000000000    2.81712800000000
C          -4.52770300000000    0.53027800000000    2.41978400000000
C          -4.93087800000000    1.84530000000000    2.81706300000000
C          -4.11488200000000    2.92369000000000    2.36034600000000
C          -2.98787700000000    2.74612600000000    1.56241600000000
C          -1.98141300000000    3.54148700000000   -1.56247000000000
C          -1.89375500000000    4.67900300000000   -2.36042600000000
C          -0.65599200000000    5.22376100000000   -2.81709900000000
C           0.53028300000000    4.52767800000000   -2.41975400000000
C           1.84530500000000    4.93083700000000   -2.81704900000000
C           2.92369200000000    4.11484300000000   -2.36032100000000
C           2.74612600000000    2.98785100000000   -1.56237400000000
C           3.54149000000000    1.98141700000000    1.56251800000000
C           4.67901400000000    1.89376200000000    2.36046200000000
C           5.22378200000000    0.65600100000000    2.81712900000000
C           4.52770400000000   -0.53027700000000    2.41978300000000
C           4.93087900000000   -1.84529800000000    2.81706200000000
C           4.11488300000000   -2.92368900000000    2.36034600000000
C           2.98787800000000   -2.74612600000000    1.56241600000000
H           2.96162200000000   -3.18247800000000   -1.25881000000000
H           2.82150000000000   -5.16425600000000   -2.64968100000000
C           0.50840000000000   -6.39137700000000   -3.63108500000000
C          -1.97151700000000   -6.10095000000000   -3.63104400000000
H          -3.93846600000000   -4.37261800000000   -2.64952300000000
H          -3.61685300000000   -2.41208500000000   -1.25867500000000
H          -3.18247600000000   -2.96162300000000    1.25886000000000
H          -5.16427200000000   -2.82150800000000    2.64970800000000
C          -6.39140400000000   -0.50841200000000    3.63110900000000
C          -6.10101000000000    1.97150900000000    3.63103400000000
H          -4.37266200000000    3.93846200000000    2.64954800000000
H          -2.41211100000000    3.61685600000000    1.25872300000000
H          -2.96162200000000    3.18247800000000   -1.25881000000000
H          -2.82150000000000    5.16425600000000   -2.64968300000000
C          -0.50840000000000    6.39137600000000   -3.63108800000000
C           1.97151600000000    6.10094800000000   -3.63104700000000
H           3.93846600000000    4.37261700000000   -2.64952500000000
H           3.61685400000000    2.41208500000000   -1.25867500000000
H           3.18247700000000    2.96162400000000    1.25885900000000
H           5.16427300000000    2.82150900000000    2.64970600000000
C           6.39140100000000    0.50841400000000    3.63111200000000
C           6.10101300000000   -1.97150800000000    3.63102900000000
H           4.37266200000000   -3.93846100000000    2.64954900000000
H           2.41211100000000   -3.61685500000000    1.25872400000000
C          -0.79897800000000   -6.82179300000000   -4.03023300000000
C          -6.82184300000000    0.79896600000000    4.03023000000000
C           0.79897700000000    6.82179100000000   -4.03023600000000
C           6.82184300000000   -0.79896400000000    4.03022900000000
C           1.64007000000000   -7.16191800000000   -4.06695300000000
C          -3.25061500000000   -6.58915000000000   -4.06688800000000
C          -7.16192600000000   -1.64008600000000    4.06699700000000
C          -6.58924100000000    3.25060800000000    4.06683800000000
C          -1.64007000000000    7.16191700000000   -4.06695600000000
C           3.25061400000000    6.58914700000000   -4.06689200000000
C           7.16191900000000    1.64008900000000    4.06700800000000
C           6.58925000000000   -3.25060700000000    4.06682700000000
C          -0.93787500000000   -8.00769300000000   -4.85316600000000
C          -8.00775700000000    0.93786000000000    4.85314100000000
C           0.93787400000000    8.00769100000000   -4.85316900000000
C           8.00775800000000   -0.93785800000000    4.85314100000000
C           1.51310100000000   -8.27152500000000   -4.83605800000000
C           0.22441600000000   -8.72940500000000   -5.25369000000000
C          -2.23548200000000   -8.44131500000000   -5.25365600000000
C          -3.38348600000000   -7.69806200000000   -4.83599600000000
C          -8.27154400000000   -1.51312100000000    4.83608700000000
C          -8.72945500000000   -0.22443500000000    5.25367900000000
C          -8.44140800000000    2.23546900000000    5.25359800000000
C          -7.69817000000000    3.38347700000000    4.83592300000000
C          -1.51310200000000    8.27152400000000   -4.83606100000000
C          -0.22441700000000    8.72940300000000   -5.25369300000000
C           2.23548200000000    8.44131300000000   -5.25366100000000
C           3.38348600000000    7.69806000000000   -4.83600100000000
C           8.27153500000000    1.51312400000000    4.83609900000000
C           8.72945200000000    0.22443700000000    5.25368500000000
C           8.44141200000000   -2.23546800000000    5.25359300000000
C           7.69817900000000   -3.38347600000000    4.83591100000000
H           2.62976100000000   -6.83809700000000   -3.76068000000000
H          -4.13869500000000   -6.04540800000000   -3.76060100000000
H          -6.83807700000000   -2.62978000000000    3.76075900000000
H          -6.04551600000000    4.13869200000000    3.76053300000000
H          -2.62976200000000    6.83809600000000   -3.76068200000000
H           4.13869500000000    6.04540600000000   -3.76060600000000
H           6.83806400000000    2.62978300000000    3.76077700000000
H           6.04552900000000   -4.13869200000000    3.76051500000000
H           2.37595700000000   -8.84746300000000   -5.15843300000000
C           0.10999200000000   -9.89791700000000   -6.06112300000000
C          -2.39417200000000   -9.60464200000000   -6.06108900000000
H          -4.35607700000000   -8.05903600000000   -5.15835600000000
H          -8.84746500000000   -2.37598100000000    5.15848000000000
C          -9.89798200000000   -0.11001400000000    6.06109200000000
C          -9.60475100000000    2.39415500000000    6.06100900000000
H          -8.05917000000000    4.35606800000000    5.15825100000000
H          -2.37595700000000    8.84746200000000   -5.15843500000000
C          -0.10999300000000    9.89791500000000   -6.06112700000000
C           2.39417100000000    9.60464000000000   -6.06109400000000
H           4.35607600000000    8.05903300000000   -5.15836200000000
H           8.84745200000000    2.37598400000000    5.15849900000000
C           9.89797900000000    0.11001600000000    6.06109800000000
C           9.60475600000000   -2.39415400000000    6.06100300000000
H           8.05918400000000   -4.35606800000000    5.15823200000000
N          -1.19899700000000  -10.23715100000000   -6.39772900000000
N         -10.23724200000000    1.19897600000000    6.39766800000000
N           1.19899600000000   10.23715000000000   -6.39773100000000
N          10.23724100000000   -1.19897400000000    6.39766900000000
O           1.03447900000000  -10.63585900000000   -6.49079100000000
O          -3.46416100000000  -10.10900100000000   -6.49073200000000
O         -10.63591100000000   -1.03450500000000    6.49077400000000
O         -10.10913300000000    3.46414400000000    6.49062500000000
O          -1.03448000000000   10.63585700000000   -6.49079500000000
O           3.46416000000000   10.10899800000000   -6.49073800000000
O          10.63590400000000    1.03450800000000    6.49078400000000
O          10.10914100000000   -3.46414300000000    6.49061400000000
H          -1.29572400000000  -11.06300300000000   -6.96989000000000
H         -11.06310300000000    1.29570100000000    6.96981600000000
H           1.29572300000000   11.06300000000000   -6.96989400000000
H          11.06310400000000   -1.29569900000000    6.96981500000000
