# Supplementary material for: Pentacosacyclenes: cruciform molecular nanocarbons based on cyclooctatetraene
Source: Chem Sci. 2024 Oct 11;15(44):18640–9. doi: 10.1039/d4sc05938g (PMC11499954; doi:10.1039/d4sc05938g)
Supplement: SC-015-D4SC05938G-s001 [file SC-015-D4SC05938G-s001.zip › T(0,1).xyz]

72
 Written by MDA
C           1.38971300000000   -0.40895900000000   -0.98815500000000
C           0.43937200000000   -1.39282300000000   -0.97055900000000
C          -0.53185300000000   -1.66884800000000    0.08412800000000
C          -1.42607400000000   -0.79516300000000    0.63954500000000
C          -1.61418100000000    0.61355100000000    0.30491600000000
C          -0.66384700000000    1.59742100000000    0.28730000000000
C           0.75632100000000    1.46425600000000    0.59911000000000
C           1.65054900000000    0.59056400000000    0.04371400000000
C           2.18693700000000   -0.54467900000000   -2.22789000000000
C           0.58059200000000   -2.20769600000000   -2.19814800000000
C          -0.73800400000000   -3.00385000000000    0.68927600000000
C          -2.24950000000000   -1.52707200000000    1.62808500000000
C          -2.92559300000000    1.21793000000000   -0.02044000000000
C          -1.31925700000000    2.88095500000000   -0.05021000000000
C           1.47666000000000    2.33059900000000    1.55905400000000
C           2.98816400000000    0.85381300000000    0.62027200000000
C           1.65285800000000   -1.64880500000000   -2.92279400000000
C          -1.78901600000000   -2.85939000000000    1.61757100000000
C          -2.68764600000000    2.59196700000000   -0.22690800000000
C           2.82380400000000    1.91622700000000    1.53213100000000
C           3.22488700000000    0.14291800000000   -2.80532200000000
C           3.71774800000000   -0.30153600000000   -4.06318300000000
C           3.18643900000000   -1.38402400000000   -4.72728300000000
C           2.10056600000000   -2.10333200000000   -4.15695200000000
C           1.40942700000000   -3.22373700000000   -4.69437300000000
C           0.35814000000000   -3.77968600000000   -4.00096500000000
C          -0.08065600000000   -3.27925000000000   -2.74411000000000
C          -0.14634900000000   -4.23626000000000    0.56818300000000
C          -0.63253400000000   -5.30500000000000    1.37073300000000
C          -1.66226700000000   -5.14751400000000    2.27070300000000
C          -2.28118100000000   -3.87678100000000    2.42557600000000
C          -3.33436000000000   -3.51383000000000    3.30925100000000
C          -3.79378200000000   -2.21636900000000    3.33420600000000
C          -3.25671500000000   -1.19733700000000    2.50006200000000
C          -4.20622700000000    0.75152900000000   -0.18169300000000
C          -5.22736000000000    1.67747800000000   -0.53179400000000
C          -4.97833800000000    3.01725800000000   -0.72692400000000
C          -3.65710600000000    3.52204700000000   -0.58086300000000
C          -3.20133000000000    4.85697500000000   -0.75984800000000
C          -1.86776100000000    5.15563700000000   -0.59404100000000
C          -0.90069800000000    4.17370900000000   -0.24294600000000
C           1.12768900000000    3.34181400000000    2.41883200000000
C           2.14214500000000    3.92905700000000    3.22424400000000
C           3.45416600000000    3.51427900000000    3.18350400000000
C           3.83772000000000    2.45806700000000    2.31223900000000
C           5.12626300000000    1.88059100000000    2.14497000000000
C           5.30340400000000    0.84041800000000    1.26079900000000
C           4.23806800000000    0.30287900000000    0.48699400000000
H           3.67096000000000    1.00902200000000   -2.32815400000000
H           4.54169100000000    0.24172100000000   -4.51430800000000
H           3.59183700000000   -1.68596500000000   -5.68818000000000
H           1.70808000000000   -3.63619200000000   -5.65329300000000
H          -0.16407200000000   -4.63008400000000   -4.42716000000000
H          -0.92203600000000   -3.74601400000000   -2.24309500000000
H           0.67569300000000   -4.40951900000000   -0.11813700000000
H          -0.16543100000000   -6.27912800000000    1.26868100000000
H          -1.99884400000000   -5.99078300000000    2.86606300000000
H          -3.77138200000000   -4.25896300000000    3.96699600000000
H          -4.59335600000000   -1.95291900000000    4.01889700000000
H          -3.64610000000000   -0.18698400000000    2.56617300000000
H          -4.45238800000000   -0.29678600000000   -0.05036500000000
H          -6.23955000000000    1.30580000000000   -0.65365700000000
H          -5.78825700000000    3.68790200000000   -0.99731100000000
H          -3.90450300000000    5.63813300000000   -1.03221100000000
H          -1.53380000000000    6.17761700000000   -0.74084500000000
H           0.14059200000000    4.45826500000000   -0.13547600000000
H           0.10573400000000    3.69728400000000    2.49665600000000
H           1.86329000000000    4.73160700000000    3.89928400000000
H           4.19526400000000    3.98884600000000    3.81942900000000
H           5.96780600000000    2.25702300000000    2.71850800000000
H           6.29122800000000    0.40538600000000    1.14910900000000
H           4.42754500000000   -0.52526700000000   -0.18760100000000
