# Supplementary material for: Pentacosacyclenes: cruciform molecular nanocarbons based on cyclooctatetraene
Source: Chem Sci. 2024 Oct 11;15(44):18640–9. doi: 10.1039/d4sc05938g (PMC11499954; doi:10.1039/d4sc05938g)
Supplement: SC-015-D4SC05938G-s001 [file SC-015-D4SC05938G-s001.zip › T(1,2).xyz]

72
 Written by MDA
C           0.62117000000000    1.61419400000000   -0.35659000000000
C           1.61380600000000    0.62216400000000   -0.35658000000000
C           1.61418900000000   -0.62116900000000    0.35659000000000
C           0.62216400000000   -1.61381000000000    0.35658100000000
C          -0.62116900000000   -1.61419200000000   -0.35659100000000
C          -1.61380500000000   -0.62216200000000   -0.35658000000000
C          -1.61418800000000    0.62117000000000    0.35659000000000
C          -0.62216300000000    1.61381200000000    0.35658100000000
C           1.12905700000000    2.76893000000000   -1.11347300000000
C           2.76823000000000    1.13072800000000   -1.11347900000000
C           2.76894600000000   -1.12906000000000    1.11343200000000
C           1.13072300000000   -2.76821100000000    1.11352100000000
C          -1.12905500000000   -2.76892800000000   -1.11347300000000
C          -2.76822900000000   -1.13072700000000   -1.11348000000000
C          -2.76894700000000    1.12906200000000    1.11342800000000
C          -1.13072300000000    2.76821200000000    1.11352300000000
C           2.41762300000000    2.41908800000000   -1.55896500000000
C           2.41909900000000   -2.41760900000000    1.55896600000000
C          -2.41762100000000   -2.41908600000000   -1.55896600000000
C          -2.41910000000000    2.41761000000000    1.55896500000000
C           0.60232500000000    3.97494100000000   -1.52284000000000
C           1.39398100000000    4.81803500000000   -2.33997700000000
C           2.65897500000000    4.46427700000000   -2.76158100000000
C           3.21081800000000    3.21275100000000   -2.38469400000000
C           4.46267000000000    2.66164800000000   -2.76158300000000
C           4.81717900000000    1.39686400000000   -2.33997600000000
C           3.97455900000000    0.60471300000000   -1.52283100000000
C           3.97498300000000   -0.60233700000000    1.52273300000000
C           4.81809100000000   -1.39398300000000    2.33986500000000
C           4.46432400000000   -2.65895600000000    2.76152400000000
C           3.21277700000000   -3.21079100000000    2.38469500000000
C           2.66166500000000   -4.46262200000000    2.76163900000000
C           1.39686300000000   -4.81712300000000    2.34008500000000
C           0.60470100000000   -3.97451700000000    1.52293400000000
C          -0.60232400000000   -3.97494100000000   -1.52283500000000
C          -1.39398000000000   -4.81803600000000   -2.33997200000000
C          -2.65897300000000   -4.46427700000000   -2.76157900000000
C          -3.21081600000000   -3.21275100000000   -2.38469400000000
C          -4.46266800000000   -2.66164800000000   -2.76158300000000
C          -4.81717900000000   -1.39686600000000   -2.33997600000000
C          -3.97455900000000   -0.60471400000000   -1.52283000000000
C          -3.97498400000000    0.60233800000000    1.52272600000000
C          -4.81809400000000    1.39398200000000    2.33985700000000
C          -4.46432700000000    2.65895500000000    2.76151900000000
C          -3.21277900000000    3.21079000000000    2.38469400000000
C          -2.66166800000000    4.46262000000000    2.76164300000000
C          -1.39686400000000    4.81712000000000    2.34009400000000
C          -0.60470000000000    3.97451600000000    1.52294300000000
H          -0.39774000000000    4.28678700000000   -1.24441600000000
H           0.98045200000000    5.77034300000000   -2.65254200000000
H           3.22805800000000    5.13868700000000   -3.39330800000000
H           5.13674400000000    3.23113000000000   -3.39330800000000
H           5.76973500000000    0.98390200000000   -2.65253600000000
H           4.28699900000000   -0.39516300000000   -1.24439600000000
H           4.28683700000000    0.39771300000000    1.24426100000000
H           5.77041900000000   -0.98046100000000    2.65238200000000
H           5.13874600000000   -3.22803100000000    3.39324500000000
H           3.23115700000000   -5.13668400000000    3.39336800000000
H           0.98389300000000   -5.76966100000000    2.65269000000000
H          -0.39518900000000   -4.28695100000000    1.24454400000000
H           0.39774000000000   -4.28678700000000   -1.24440800000000
H          -0.98045100000000   -5.77034500000000   -2.65253400000000
H          -3.22805600000000   -5.13868900000000   -3.39330400000000
H          -5.13674200000000   -3.23113200000000   -3.39330700000000
H          -5.76973500000000   -0.98390400000000   -2.65253500000000
H          -4.28700100000000    0.39516200000000   -1.24439500000000
H          -4.28683700000000   -0.39771200000000    1.24425100000000
H          -5.77042200000000    0.98046000000000    2.65237200000000
H          -5.13875100000000    3.22802900000000    3.39324000000000
H          -3.23116000000000    5.13668100000000    3.39337300000000
H          -0.98389400000000    5.76965600000000    2.65270300000000
H           0.39519200000000    4.28694900000000    1.24455900000000
