# Supplementary material for: Pentacosacyclenes: cruciform molecular nanocarbons based on cyclooctatetraene
Source: Chem Sci. 2024 Oct 11;15(44):18640–9. doi: 10.1039/d4sc05938g (PMC11499954; doi:10.1039/d4sc05938g)
Supplement: SC-015-D4SC05938G-s001 [file SC-015-D4SC05938G-s001.zip › T(-1,2).xyz]

72
 Written by MDA
C          -0.48372000000000   -1.41042600000000   -0.96446100000000
C          -1.44653000000000   -0.40630900000000   -0.94654600000000
C          -1.66353600000000    0.61979700000000    0.04442100000000
C          -0.74079800000000    1.49449700000000    0.60924500000000
C           0.67472000000000    1.60448500000000    0.35193000000000
C           1.63751800000000    0.60035700000000    0.33405000000000
C           1.47253600000000   -0.81385500000000    0.56811100000000
C           0.54980900000000   -1.68854500000000    0.00325100000000
C          -0.71018500000000   -2.24432200000000   -2.16248700000000
C          -2.31045600000000   -0.57540100000000   -2.13270200000000
C          -2.99712100000000    0.93974200000000    0.59316300000000
C          -1.46345400000000    2.39356900000000    1.53194100000000
C           1.35069800000000    2.89509300000000    0.10837800000000
C           2.95094600000000    1.22614800000000    0.07866600000000
C           2.35660800000000   -1.59051200000000    1.46094600000000
C           0.82296300000000   -3.04431600000000    0.52209500000000
C          -1.82490600000000   -1.69919200000000   -2.83768900000000
C          -2.82472700000000    2.01839300000000    1.48896500000000
C           2.72595400000000    2.61466800000000   -0.05194600000000
C           1.92368000000000   -2.93387000000000    1.40067000000000
C          -0.07036400000000   -3.31429800000000   -2.75017100000000
C          -0.57816900000000   -3.82976200000000   -3.97046600000000
C          -1.67356200000000   -3.29172300000000   -4.61017200000000
C          -2.33600300000000   -2.16771700000000   -4.04492500000000
C          -3.44100200000000   -1.44847200000000   -4.57726800000000
C          -3.92091300000000   -0.34362700000000   -3.90824200000000
C          -3.36282700000000    0.11941100000000   -2.68888900000000
C          -4.26168400000000    0.40396600000000    0.47731600000000
C          -5.31996100000000    0.97797000000000    1.22782000000000
C          -5.13551400000000    2.03723500000000    2.08952300000000
C          -3.83653800000000    2.59147600000000    2.25445300000000
C          -3.44163900000000    3.64293400000000    3.12635600000000
C          -2.11634600000000    4.01481300000000    3.18878400000000
C          -1.10625000000000    3.39512900000000    2.40879500000000
C           0.94427800000000    4.20220800000000   -0.05245100000000
C           1.92004500000000    5.19312700000000   -0.33289400000000
C           3.25945600000000    4.90301400000000   -0.47574900000000
C           3.70542100000000    3.55906400000000   -0.34676100000000
C           5.02686500000000    3.05973100000000   -0.50855200000000
C           5.26273500000000    1.70693700000000   -0.39494600000000
C           4.23669300000000    0.76845000000000   -0.11357800000000
C           3.38776900000000   -1.29187600000000    2.32530600000000
C           3.97808600000000   -2.34133400000000    3.07554000000000
C           3.54962000000000   -3.64852500000000    2.99639700000000
C           2.46712000000000   -3.98282300000000    2.13723300000000
C           1.85577700000000   -5.25419300000000    1.95946400000000
C           0.77452400000000   -5.37812300000000    1.11440300000000
C           0.23238300000000   -4.28299000000000    0.39367200000000
H           0.80732800000000   -3.76505500000000   -2.30076500000000
H          -0.07124300000000   -4.67954200000000   -4.41933200000000
H          -2.02246500000000   -3.71216600000000   -5.54928900000000
H          -3.89245300000000   -1.76197500000000   -5.51447400000000
H          -4.75644700000000    0.20663800000000   -4.33211800000000
H          -3.76810200000000    1.00667700000000   -2.21560400000000
H          -4.46053800000000   -0.44184200000000   -0.17118500000000
H          -6.31435400000000    0.55330800000000    1.12092400000000
H          -5.97309100000000    2.43923000000000    2.65282700000000
H          -4.18094200000000    4.13809200000000    3.74981100000000
H          -1.82415500000000    4.80976200000000    3.86941700000000
H          -0.07552100000000    3.71488000000000    2.51293900000000
H          -0.09928500000000    4.48443700000000    0.03008900000000
H           1.58898000000000    6.22158500000000   -0.44801100000000
H           3.97137800000000    5.69228900000000   -0.70082300000000
H           5.84133000000000    3.74206200000000   -0.73552500000000
H           6.27410800000000    1.33532700000000   -0.53498000000000
H           4.47608200000000   -0.28736000000000   -0.05486800000000
H           3.75249500000000   -0.27754000000000    2.44186100000000
H           4.79661700000000   -2.09535100000000    3.74642000000000
H           4.02417800000000   -4.41935300000000    3.59728500000000
H           2.23206400000000   -6.11817900000000    2.50018700000000
H           0.30649400000000   -6.35172700000000    0.99768100000000
H          -0.63245800000000   -4.43419700000000   -0.24246700000000
