# Supplementary material for: Pentacosacyclenes: cruciform molecular nanocarbons based on cyclooctatetraene
Source: Chem Sci. 2024 Oct 11;15(44):18640–9. doi: 10.1039/d4sc05938g (PMC11499954; doi:10.1039/d4sc05938g)
Supplement: SC-015-D4SC05938G-s001 [file SC-015-D4SC05938G-s001.zip › T(2,1).xyz]

72
 Written by MDA
C           0.61548900000000    1.63812500000000   -0.34326700000000
C           1.63944900000000    0.61195500000000   -0.34326600000000
C           1.63812700000000   -0.61548900000000    0.34326500000000
C           0.61196300000000   -1.63945300000000    0.34326100000000
C          -0.61548300000000   -1.63813000000000   -0.34327200000000
C          -1.63944300000000   -0.61196100000000   -0.34326100000000
C          -1.63811900000000    0.61548200000000    0.34327200000000
C          -0.61195500000000    1.63944600000000    0.34326700000000
C           1.16587600000000    2.80463700000000   -1.02631200000000
C           2.80716100000000    1.15984000000000   -1.02627200000000
C           2.80465200000000   -1.16587800000000    1.02628500000000
C           1.15984300000000   -2.80715000000000    1.02630000000000
C          -1.16587000000000   -2.80463500000000   -1.02632900000000
C          -2.80716100000000   -1.15984500000000   -1.02625600000000
C          -2.80464600000000    1.16587200000000    1.02628400000000
C          -1.15983800000000    2.80714500000000    1.02629900000000
C           2.46486100000000    2.45954900000000   -1.44202500000000
C           2.45956100000000   -2.46485200000000    1.44202700000000
C          -2.46486100000000   -2.45954800000000   -1.44202600000000
C          -2.45955800000000    2.46484800000000    1.44202400000000
C           0.64173200000000    4.01563600000000   -1.45181600000000
C           1.44896700000000    4.86808700000000   -2.23053600000000
C           2.73179300000000    4.52146600000000   -2.61607100000000
C           3.27435900000000    3.26729700000000   -2.24356900000000
C           4.52737900000000    2.72204500000000   -2.61601600000000
C           4.87125200000000    1.43849500000000   -2.23042900000000
C           4.01705300000000    0.63310100000000   -1.45171800000000
C           4.01566600000000   -0.64173600000000    1.45174700000000
C           4.86812700000000   -1.44896300000000    2.23046600000000
C           4.52150000000000   -2.73177600000000    2.61603800000000
C           3.26731800000000   -3.27433800000000    2.24357500000000
C           2.72206200000000   -4.52734400000000    2.61606200000000
C           1.43849900000000   -4.87121100000000    2.23051300000000
C           0.63309900000000   -4.01702400000000    1.45179500000000
C          -0.64172600000000   -4.01562700000000   -1.45185300000000
C          -1.44896500000000   -4.86807200000000   -2.23057600000000
C          -2.73179700000000   -4.52145300000000   -2.61609200000000
C          -3.27436400000000   -3.26729000000000   -2.24357100000000
C          -4.52739100000000   -2.72204000000000   -2.61599700000000
C          -4.87126600000000   -1.43849600000000   -2.23039000000000
C          -4.01706200000000   -0.63310700000000   -1.45167900000000
C          -4.01566400000000    0.64173300000000    1.45173700000000
C          -4.86812800000000    1.44896100000000    2.23045100000000
C          -4.52150100000000    2.73177400000000    2.61602500000000
C          -3.26731800000000    3.27433600000000    2.24356500000000
C          -2.72206300000000    4.52734300000000    2.61605100000000
C          -1.43850100000000    4.87121100000000    2.23050200000000
C          -0.63309800000000    4.01702300000000    1.45178700000000
H          -0.37243000000000    4.31514300000000   -1.21651900000000
H           1.04037600000000    5.81909100000000   -2.55183200000000
H           3.31581900000000    5.20477700000000   -3.22404500000000
H           5.21195500000000    3.30459400000000   -3.22398400000000
H           5.82139500000000    1.02786800000000   -2.55167800000000
H           4.31439100000000   -0.38168900000000   -1.21637600000000
H           4.31517800000000    0.37241700000000    1.21641800000000
H           5.81914300000000   -1.04037400000000    2.55173100000000
H           5.20481800000000   -3.31579500000000    3.22401100000000
H           3.30461500000000   -5.21191000000000    3.22403700000000
H           1.02786700000000   -5.82133900000000    2.55179700000000
H          -0.38170000000000   -4.31435700000000    1.21648700000000
H           0.37244000000000   -4.31513200000000   -1.21657200000000
H          -1.04037300000000   -5.81907000000000   -2.55188700000000
H          -3.31582600000000   -5.20475900000000   -3.22406800000000
H          -5.21197100000000   -3.30458500000000   -3.22396400000000
H          -5.82141500000000   -1.02787000000000   -2.55162200000000
H          -4.31440200000000    0.38167900000000   -1.21632000000000
H          -4.31517700000000   -0.37242000000000    1.21640500000000
H          -5.81914600000000    1.04037400000000    2.55171100000000
H          -5.20482200000000    3.31579400000000    3.22399300000000
H          -3.30462000000000    5.21191100000000    3.22402100000000
H          -1.02787100000000    5.82134200000000    2.55178100000000
H           0.38170100000000    4.31435700000000    1.21647800000000
