# Supplementary material for: Pentacosacyclenes: cruciform molecular nanocarbons based on cyclooctatetraene
Source: Chem Sci. 2024 Oct 11;15(44):18640–9. doi: 10.1039/d4sc05938g (PMC11499954; doi:10.1039/d4sc05938g)
Supplement: SC-015-D4SC05938G-s001 [file SC-015-D4SC05938G-s001.zip › T(-2,1).xyz]

72
 Written by MDA
C           1.61876600000000    0.70746300000000   -0.33325000000000
C           1.61877400000000   -0.70745000000000   -0.33325700000000
C           0.70430400000000   -1.61383300000000    0.29865300000000
C          -0.70428200000000   -1.61383200000000    0.29866600000000
C          -1.61876600000000   -0.70746400000000   -0.33324900000000
C          -1.61877400000000    0.70745000000000   -0.33325600000000
C          -0.70430400000000    1.61383300000000    0.29865300000000
C           0.70428200000000    1.61383200000000    0.29866600000000
C           2.79865800000000    1.15777100000000   -1.07884100000000
C           2.79867000000000   -1.15773700000000   -1.07885800000000
C           1.15612900000000   -2.78925000000000    1.06677100000000
C          -1.15609200000000   -2.78924400000000    1.06679700000000
C          -2.79865900000000   -1.15777100000000   -1.07884000000000
C          -2.79867100000000    1.15773700000000   -1.07885700000000
C          -1.15612900000000    2.78925000000000    1.06677200000000
C           1.15609300000000    2.78924300000000    1.06679800000000
C           3.48589600000000    0.00002400000000   -1.51952500000000
C           0.00002200000000   -3.47221200000000    1.51522300000000
C          -3.48589700000000   -0.00002300000000   -1.51952400000000
C          -0.00002100000000    3.47221100000000    1.51522300000000
C           3.30383600000000    2.38505000000000   -1.49082800000000
C           4.47701500000000    2.41651500000000   -2.27404900000000
C           5.14536200000000    1.27559700000000   -2.68038700000000
C           4.63675900000000    0.00003500000000   -2.31135900000000
C           5.14537000000000   -1.27551700000000   -2.68041000000000
C           4.47703200000000   -2.41644700000000   -2.27409300000000
C           3.30385400000000   -2.38500400000000   -1.49086900000000
C           2.37876000000000   -3.28095400000000    1.48562300000000
C           2.41331600000000   -4.44600200000000    2.28966600000000
C           1.27643700000000   -5.10773300000000    2.70458800000000
C           0.00002800000000   -4.60702200000000    2.32512000000000
C          -1.27637500000000   -5.10772700000000    2.70461700000000
C          -2.41326000000000   -4.44599000000000    2.28972000000000
C          -2.37871700000000   -3.28094300000000    1.48567500000000
C          -3.30383800000000   -2.38504900000000   -1.49082700000000
C          -4.47701700000000   -2.41651500000000   -2.27404800000000
C          -5.14536300000000   -1.27559600000000   -2.68038500000000
C          -4.63676000000000   -0.00003400000000   -2.31135700000000
C          -5.14537100000000    1.27551800000000   -2.68040800000000
C          -4.47703300000000    2.41644800000000   -2.27409200000000
C          -3.30385400000000    2.38500400000000   -1.49086800000000
C          -2.37875900000000    3.28095500000000    1.48562300000000
C          -2.41331500000000    4.44600400000000    2.28966700000000
C          -1.27643500000000    5.10773400000000    2.70458900000000
C          -0.00002600000000    4.60702100000000    2.32512100000000
C           1.27637700000000    5.10772600000000    2.70461800000000
C           2.41326200000000    4.44598800000000    2.28972100000000
C           2.37871800000000    3.28094100000000    1.48567500000000
H           2.81310200000000    3.31344000000000   -1.22151200000000
H           4.86411600000000    3.38713600000000   -2.57903600000000
H           6.03906800000000    1.34806400000000   -3.29601600000000
H           6.03907600000000   -1.34796600000000   -3.29604100000000
H           4.86413900000000   -3.38706000000000   -2.57909800000000
H           2.81312600000000   -3.31340200000000   -1.22156900000000
H           3.30509100000000   -2.79243800000000    1.20642500000000
H           3.38482600000000   -4.82562500000000    2.59979900000000
H           1.34940600000000   -5.99155900000000    3.33410800000000
H          -1.34933400000000   -5.99155200000000    3.33414000000000
H          -3.38476500000000   -4.82560800000000    2.59987600000000
H          -3.30505100000000   -2.79242100000000    1.20649700000000
H          -2.81310300000000   -3.31344000000000   -1.22151100000000
H          -4.86411800000000   -3.38713600000000   -2.57903500000000
H          -6.03907000000000   -1.34806300000000   -3.29601400000000
H          -6.03907800000000    1.34796700000000   -3.29603900000000
H          -4.86414000000000    3.38706100000000   -2.57909700000000
H          -2.81312600000000    3.31340200000000   -1.22156900000000
H          -3.30509100000000    2.79244000000000    1.20642600000000
H          -3.38482400000000    4.82562700000000    2.59980000000000
H          -1.34940300000000    5.99156000000000    3.33410900000000
H           1.34933700000000    5.99155000000000    3.33414100000000
H           3.38476700000000    4.82560500000000    2.59987600000000
H           3.30505200000000    2.79241900000000    1.20649800000000
