# Supplementary material for: Pentacosacyclenes: cruciform molecular nanocarbons based on cyclooctatetraene
Source: Chem Sci. 2024 Oct 11;15(44):18640–9. doi: 10.1039/d4sc05938g (PMC11499954; doi:10.1039/d4sc05938g)
Supplement: SC-015-D4SC05938G-s001 [file SC-015-D4SC05938G-s001.zip › T(2,3).xyz]

72
 Written by MDA
C           1.56117600000000   -0.62147000000000   -0.38178600000000
C           0.61321100000000   -1.68104600000000   -0.34834700000000
C          -0.61322500000000   -1.68104100000000    0.34834700000000
C          -1.56118100000000   -0.62145800000000    0.38178700000000
C          -1.56117400000000    0.62145700000000   -0.38179400000000
C          -0.61321000000000    1.68103200000000   -0.34834900000000
C           0.61322300000000    1.68102700000000    0.34834800000000
C           1.56117900000000    0.62144500000000    0.38179400000000
C           2.69160000000000   -1.05173500000000   -1.15750300000000
C           1.17623800000000   -2.81307900000000   -1.10098000000000
C          -1.17626000000000   -2.81307000000000    1.10097900000000
C          -2.69160700000000   -1.05171400000000    1.15750500000000
C          -2.69159300000000    1.05172500000000   -1.15751800000000
C          -1.17624100000000    2.81307500000000   -1.10096000000000
C           1.17626400000000    2.81306700000000    1.10095800000000
C           2.69160000000000    1.05170300000000    1.15752000000000
C           2.41679200000000   -2.37478300000000   -1.58846500000000
C          -2.41681000000000   -2.37476400000000    1.58846600000000
C          -2.41678900000000    2.37477900000000   -1.58846100000000
C           2.41680700000000    2.37476100000000    1.58846100000000
C           3.87406900000000   -0.44934700000000   -1.58699600000000
C           4.74010700000000   -1.18689800000000   -2.40601900000000
C           4.45098200000000   -2.48508600000000   -2.81763700000000
C           3.24811700000000   -3.11902200000000   -2.42096600000000
C           2.78381300000000   -4.41323600000000   -2.77607000000000
C           1.55629600000000   -4.85074700000000   -2.32351600000000
C           0.72574300000000   -4.05647400000000   -1.49632800000000
C          -0.72577600000000   -4.05647000000000    1.49632400000000
C          -1.55633500000000   -4.85073700000000    2.32351100000000
C          -2.78384800000000   -4.41321600000000    2.77606800000000
C          -3.24814100000000   -3.11899700000000    2.42096700000000
C          -4.45100000000000   -2.48505100000000    2.81763900000000
C          -4.74011400000000   -1.18686000000000    2.40602200000000
C          -3.87407100000000   -0.44931600000000    1.58700000000000
C          -3.87405700000000    0.44933700000000   -1.58702600000000
C          -4.74009200000000    1.18689400000000   -2.40604600000000
C          -4.45097000000000    2.48508900000000   -2.81764600000000
C          -3.24811200000000    3.11902700000000   -2.42095700000000
C          -2.78381300000000    4.41325000000000   -2.77603500000000
C          -1.55630500000000    4.85076400000000   -2.32345700000000
C          -0.72575400000000    4.05648400000000   -1.49627400000000
C           0.72578800000000    4.05648100000000    1.49626900000000
C           1.55634400000000    4.85075500000000    2.32345200000000
C           2.78384700000000    4.41323000000000    2.77603200000000
C           3.24813500000000    3.11900200000000    2.42095700000000
C           4.45098700000000    2.48505400000000    2.81764900000000
C           4.74009800000000    1.18685600000000    2.40605200000000
C           3.87405800000000    0.44930500000000    1.58703100000000
H           4.12392300000000    0.57057200000000   -1.31787200000000
H           5.66065700000000   -0.72481300000000   -2.74319300000000
H           5.15331900000000   -3.01015500000000   -3.45743400000000
H           3.38754900000000   -5.05194800000000   -3.41213200000000
H           1.20415300000000   -5.83249600000000   -2.61821600000000
H          -0.24615000000000   -4.43542100000000   -1.20170400000000
H           0.24611300000000   -4.43542500000000    1.20169800000000
H          -1.20420000000000   -5.83248900000000    2.61820900000000
H          -3.38758800000000   -5.05192300000000    3.41212900000000
H          -5.15334100000000   -3.01011500000000    3.45743600000000
H          -5.66065900000000   -0.72476800000000    2.74319800000000
H          -4.12391600000000    0.57060600000000    1.31787700000000
H          -4.12390900000000   -0.57058700000000   -1.31791600000000
H          -5.66063700000000    0.72480900000000   -2.74323300000000
H          -5.15330500000000    3.01016400000000   -3.45744000000000
H          -3.38754800000000    5.05196900000000   -3.41209000000000
H          -1.20416900000000    5.83252300000000   -2.61813200000000
H           0.24613000000000    4.43543600000000   -1.20162500000000
H          -0.24609300000000    4.43544000000000    1.20161900000000
H           1.20421700000000    5.83251700000000    2.61812500000000
H           3.38758700000000    5.05194400000000    3.41208700000000
H           5.15332600000000    3.01012300000000    3.45744400000000
H           5.66063800000000    0.72476300000000    2.74324000000000
H           4.12390100000000   -0.57062100000000    1.31792200000000
