# Supplementary material for: Pentacosacyclenes: cruciform molecular nanocarbons based on cyclooctatetraene
Source: Chem Sci. 2024 Oct 11;15(44):18640–9. doi: 10.1039/d4sc05938g (PMC11499954; doi:10.1039/d4sc05938g)
Supplement: SC-015-D4SC05938G-s001 [file SC-015-D4SC05938G-s001.zip › T(-2,3).xyz]

72
 Written by MDA
C           1.61463200000000    0.70562600000000   -0.45771500000000
C           1.61463200000000   -0.70562400000000   -0.45771600000000
C           0.68972100000000   -1.58499700000000    0.24161800000000
C          -0.68972000000000   -1.58499800000000    0.24161800000000
C          -1.61463100000000   -0.70562600000000   -0.45771600000000
C          -1.61463100000000    0.70562300000000   -0.45771700000000
C          -0.68972100000000    1.58499700000000    0.24161800000000
C           0.68972000000000    1.58499800000000    0.24161900000000
C           2.77541700000000    1.16031600000000   -1.18997600000000
C           2.77541700000000   -1.16031300000000   -1.18997800000000
C           1.15262700000000   -2.69398800000000    1.11200500000000
C          -1.15262400000000   -2.69398900000000    1.11200500000000
C          -2.77541700000000   -1.16031600000000   -1.18997700000000
C          -2.77541600000000    1.16031300000000   -1.18997800000000
C          -1.15262700000000    2.69398700000000    1.11200600000000
C           1.15262400000000    2.69398900000000    1.11200700000000
C           3.45967300000000    0.00000200000000   -1.62972300000000
C           0.00000200000000   -3.33910600000000    1.61378600000000
C          -3.45967200000000   -0.00000100000000   -1.62972500000000
C          -0.00000300000000    3.33910600000000    1.61378700000000
C           3.30569300000000    2.40418700000000   -1.57414600000000
C           4.48040700000000    2.43080800000000   -2.33448900000000
C           5.14855600000000    1.27685200000000   -2.74722400000000
C           4.62986700000000    0.00000300000000   -2.40118000000000
C           5.14855700000000   -1.27684600000000   -2.74722600000000
C           4.48040800000000   -2.43080200000000   -2.33449200000000
C           3.30569300000000   -2.40418300000000   -1.57414900000000
C           2.37513100000000   -3.15719300000000    1.53523300000000
C           2.41460100000000   -4.26482200000000    2.42753200000000
C           1.28058600000000   -4.88441100000000    2.90233300000000
C           0.00000200000000   -4.41133200000000    2.49721500000000
C          -1.28058000000000   -4.88441300000000    2.90233300000000
C          -2.41459700000000   -4.26482400000000    2.42753300000000
C          -2.37512800000000   -3.15719500000000    1.53523400000000
C          -3.30569200000000   -2.40418600000000   -1.57414700000000
C          -4.48040700000000   -2.43080700000000   -2.33449100000000
C          -5.14855500000000   -1.27685000000000   -2.74722500000000
C          -4.62986500000000   -0.00000100000000   -2.40118100000000
C          -5.14855500000000    1.27684700000000   -2.74722700000000
C          -4.48040600000000    2.43080400000000   -2.33449300000000
C          -3.30569100000000    2.40418400000000   -1.57415000000000
C          -2.37513200000000    3.15719000000000    1.53523300000000
C          -2.41460300000000    4.26481900000000    2.42753200000000
C          -1.28058800000000    4.88441000000000    2.90233400000000
C          -0.00000400000000    4.41133200000000    2.49721500000000
C           1.28057800000000    4.88441300000000    2.90233400000000
C           2.41459500000000    4.26482500000000    2.42753400000000
C           2.37512700000000    3.15719600000000    1.53523500000000
H           2.81837300000000    3.33372300000000   -1.29725500000000
H           4.88719800000000    3.39881200000000   -2.62369500000000
H           6.05555900000000    1.35213300000000   -3.34334800000000
H           6.05555900000000   -1.35212600000000   -3.34335000000000
H           4.88720000000000   -3.39880600000000   -2.62369900000000
H           2.81837400000000   -3.33371900000000   -1.29725900000000
H           3.29614600000000   -2.69857900000000    1.19349700000000
H           3.38718000000000   -4.62963500000000    2.74923200000000
H           1.35845200000000   -5.72304300000000    3.59028100000000
H          -1.35844600000000   -5.72304500000000    3.59028200000000
H          -3.38717500000000   -4.62963800000000    2.74923300000000
H          -3.29614300000000   -2.69858200000000    1.19349800000000
H          -2.81837300000000   -3.33372200000000   -1.29725600000000
H          -4.88719800000000   -3.39881000000000   -2.62369700000000
H          -6.05555800000000   -1.35213100000000   -3.34335000000000
H          -6.05555700000000    1.35212800000000   -3.34335100000000
H          -4.88719700000000    3.39880700000000   -2.62370000000000
H          -2.81837200000000    3.33371900000000   -1.29725900000000
H          -3.29614600000000    2.69857600000000    1.19349700000000
H          -3.38718200000000    4.62963200000000    2.74923200000000
H          -1.35845500000000    5.72304200000000    3.59028200000000
H           1.35844300000000    5.72304500000000    3.59028300000000
H           3.38717300000000    4.62964000000000    2.74923500000000
H           3.29614200000000    2.69858300000000    1.19350000000000
