# Supplementary material for: Pentacosacyclenes: cruciform molecular nanocarbons based on cyclooctatetraene
Source: Chem Sci. 2024 Oct 11;15(44):18640–9. doi: 10.1039/d4sc05938g (PMC11499954; doi:10.1039/d4sc05938g)
Supplement: SC-015-D4SC05938G-s001 [file SC-015-D4SC05938G-s001.zip › TI(0,3).xyz]

88
 Written by MDA
C          -0.62940700000000   -1.64473600000000   -0.31878100000000
C          -1.63285800000000   -0.59834300000000   -0.36481900000000
C          -1.63349900000000    0.65812200000000    0.29399300000000
C          -0.62976400000000    1.64242200000000    0.32162900000000
C           0.64176500000000    1.63449200000000   -0.32985600000000
C           1.64008400000000    0.64016500000000   -0.29292400000000
C           1.62686600000000   -0.61271300000000    0.36605400000000
C           0.60588500000000   -1.65029400000000    0.32904500000000
C          -1.20260700000000   -2.82609300000000   -1.00307000000000
C          -2.80150400000000   -1.12919800000000   -1.06371700000000
C          -2.81536700000000    1.19310300000000    1.02088800000000
C          -1.14746900000000    2.81417800000000    1.05729600000000
C           1.17300600000000    2.79962100000000   -1.06228400000000
C           2.83027300000000    1.16762600000000   -1.01339100000000
C           2.79145500000000   -1.16032700000000    1.05815800000000
C           1.16800700000000   -2.83513500000000    1.00960500000000
C          -2.48570300000000   -2.45089800000000   -1.43497200000000
C          -2.45329500000000    2.47853800000000    1.45618600000000
C           2.47932400000000    2.45470700000000   -1.45246700000000
C           2.45901400000000   -2.47678600000000    1.43343800000000
C          -0.72504200000000   -4.06180400000000   -1.41131400000000
C          -1.55557800000000   -4.90645800000000   -2.18043800000000
C          -2.82551300000000   -4.52534300000000   -2.57339000000000
C          -3.30689500000000   -3.24995200000000   -2.21254600000000
C          -4.54790800000000   -2.71323700000000   -2.61973800000000
C          -4.87670200000000   -1.41528200000000   -2.26774200000000
C          -4.00996000000000   -0.60432700000000   -1.50545400000000
C          -4.03855700000000    0.69842900000000    1.42878000000000
C          -4.88606700000000    1.51290700000000    2.22132200000000
C          -4.51331300000000    2.77890100000000    2.62607400000000
C          -3.24842500000000    3.28075300000000    2.25096500000000
C          -2.72160100000000    4.52727100000000    2.65530800000000
C          -1.44036200000000    4.87704300000000    2.27695100000000
C          -0.63144600000000    4.02210800000000    1.48781800000000
C           0.66716700000000    4.01067500000000   -1.49797000000000
C           1.48584900000000    4.85859300000000   -2.28370100000000
C           2.76680400000000    4.49932000000000   -2.65499000000000
C           3.28326300000000    3.24996900000000   -2.24584200000000
C           4.54533400000000    2.73815100000000   -2.61621800000000
C           4.90624400000000    1.46912600000000   -2.21001400000000
C           4.04994500000000    0.66233100000000   -1.41957600000000
C           4.00822300000000   -0.65075100000000    1.49742400000000
C           4.86658800000000   -1.47214100000000    2.25663600000000
C           4.52267800000000   -2.76627500000000    2.60981400000000
C           3.27318400000000   -3.28657200000000    2.20816800000000
C           2.77635500000000   -4.55500200000000    2.57262000000000
C           1.49878200000000   -4.91950500000000    2.18665900000000
C           0.67588800000000   -4.06503300000000    1.42192100000000
H           0.27476500000000   -4.39506900000000   -1.16390000000000
H          -1.19560900000000   -5.88015800000000   -2.49400300000000
C          -3.69555900000000   -5.39104800000000   -3.39776100000000
C          -5.43547100000000   -3.55996400000000   -3.44350300000000
H          -5.82526500000000   -1.01974200000000   -2.61394300000000
H          -4.29585400000000    0.41776800000000   -1.28981700000000
H          -4.36708200000000   -0.29927200000000    1.16434500000000
H          -5.85331100000000    1.13889100000000    2.53837200000000
C          -5.37750700000000    3.63347300000000    3.47089000000000
C          -3.56888700000000    5.39832800000000    3.49988000000000
H          -1.05060900000000    5.83079900000000    2.61525100000000
H           0.37910900000000    4.32834400000000    1.24530100000000
H          -0.34307200000000    4.32319000000000   -1.26224000000000
H           1.10439100000000    5.81420600000000   -2.62620200000000
C           3.62342200000000    5.36271600000000   -3.49773100000000
C           5.41887400000000    3.58479300000000   -3.45930700000000
H           5.87099700000000    1.08665600000000   -2.52455500000000
H           4.36930700000000   -0.33821800000000   -1.15505200000000
H           4.30620800000000    0.36777700000000    1.28180200000000
H           5.82104900000000   -1.08857300000000    2.60008700000000
C           5.40231300000000   -3.62370900000000    3.43055900000000
C           3.63802400000000   -5.43139100000000    3.39385900000000
H           1.12762200000000   -5.88780700000000    2.50389000000000
H          -0.33016100000000   -4.38402900000000    1.18114300000000
N          -4.92198200000000   -4.82255600000000   -3.74450500000000
N          -4.81884700000000    4.86460500000000    3.81821700000000
N           4.87075700000000    4.81956200000000   -3.81034100000000
N           4.87351200000000   -4.87917600000000    3.73467500000000
O          -3.40195700000000   -6.51018300000000   -3.76375800000000
O          -6.52929100000000   -3.22072600000000   -3.84565000000000
O          -6.48668600000000    3.32358900000000    3.85135700000000
O          -3.23876700000000    6.49367300000000    3.90310500000000
O           3.30266100000000    6.45971700000000   -3.90415700000000
O           6.52694300000000    3.26585200000000   -3.83556400000000
O           6.50219400000000   -3.29853100000000    3.82804700000000
O           3.33103300000000   -6.54626500000000    3.76229600000000
H          -5.52375700000000   -5.40845400000000   -4.31096800000000
H          -5.40385500000000    5.45462000000000    4.39789100000000
H           5.46213500000000    5.40430200000000   -4.38889400000000
H           5.46976900000000   -5.47252600000000    4.29919900000000
