# Supplementary material for: Pentacosacyclenes: cruciform molecular nanocarbons based on cyclooctatetraene
Source: Chem Sci. 2024 Oct 11;15(44):18640–9. doi: 10.1039/d4sc05938g (PMC11499954; doi:10.1039/d4sc05938g)
Supplement: SC-015-D4SC05938G-s001 [file SC-015-D4SC05938G-s001.zip › TI(1,2).xyz]

88
 Written by MDA
C           1.52714000000000    0.81809500000000   -0.35452800000000
C           1.63108500000000   -0.58402100000000   -0.35445400000000
C           0.81809500000000   -1.52714000000000    0.35452700000000
C          -0.58402000000000   -1.63108600000000    0.35445000000000
C          -1.52713900000000   -0.81809600000000   -0.35453100000000
C          -1.63108500000000    0.58402100000000   -0.35445200000000
C          -0.81809600000000    1.52713800000000    0.35452900000000
C           0.58402200000000    1.63108400000000    0.35445300000000
C           2.67247100000000    1.36590500000000   -1.10476700000000
C           2.84468900000000   -0.95703800000000   -1.10462400000000
C           1.36590400000000   -2.67246900000000    1.10476800000000
C          -0.95703800000000   -2.84469000000000    1.10462000000000
C          -2.67246800000000   -1.36590400000000   -1.10477000000000
C          -2.84469100000000    0.95703800000000   -1.10462000000000
C          -1.36590500000000    2.67246900000000    1.10476700000000
C           0.95703800000000    2.84468900000000    1.10462100000000
C           3.41109500000000    0.25278400000000   -1.53720100000000
C           0.25278400000000   -3.41109500000000    1.53720000000000
C          -3.41109500000000   -0.25278400000000   -1.53720000000000
C          -0.25278400000000    3.41109500000000    1.53719900000000
C           3.08181600000000    2.61907900000000   -1.52169900000000
C           4.23805900000000    2.73132300000000   -2.33465900000000
C           4.95016700000000    1.62095700000000   -2.74308300000000
C           4.52329600000000    0.33519000000000   -2.35105300000000
C           5.13511600000000   -0.87361900000000   -2.74292100000000
C           4.59453500000000   -2.07680700000000   -2.33434900000000
C           3.43437100000000   -2.13619800000000   -1.52139700000000
C           2.61907900000000   -3.08181300000000    1.52170100000000
C           2.73132300000000   -4.23805500000000    2.33466300000000
C           1.62095800000000   -4.95016300000000    2.74308600000000
C           0.33519100000000   -4.52329500000000    2.35105400000000
C          -0.87361800000000   -5.13511600000000    2.74292000000000
C          -2.07680600000000   -4.59453700000000    2.33434600000000
C          -2.13619700000000   -3.43437400000000    1.52139300000000
C          -3.08181200000000   -2.61907900000000   -1.52170400000000
C          -4.23805500000000   -2.73132300000000   -2.33466400000000
C          -4.95016400000000   -1.62095800000000   -2.74308500000000
C          -4.52329600000000   -0.33519100000000   -2.35105300000000
C          -5.13511900000000    0.87361800000000   -2.74291800000000
C          -4.59454000000000    2.07680600000000   -2.33434400000000
C          -3.43437500000000    2.13619700000000   -1.52139200000000
C          -2.61908000000000    3.08181300000000    1.52170000000000
C          -2.73132300000000    4.23805600000000    2.33466100000000
C          -1.62095800000000    4.95016500000000    2.74308300000000
C          -0.33519100000000    4.52329600000000    2.35105100000000
C           0.87361800000000    5.13511700000000    2.74291800000000
C           2.07680600000000    4.59453700000000    2.33434600000000
C           2.13619800000000    3.43437200000000    1.52139400000000
H           2.53780200000000    3.51736500000000   -1.25399500000000
H           4.57733200000000    3.70700900000000   -2.66426000000000
C           6.15506900000000    1.72115000000000   -3.60929200000000
C           6.34162900000000   -0.79514000000000   -3.60912700000000
H           5.07398700000000   -2.99183500000000   -2.66382600000000
H           3.02877100000000   -3.10485300000000   -1.25357500000000
H           3.51736500000000   -2.53779800000000    1.25399800000000
H           3.70700900000000   -4.57732600000000    2.66426500000000
C           1.72115100000000   -6.15506400000000    3.60929600000000
C          -0.79513900000000   -6.34162800000000    3.60912800000000
H          -2.99183500000000   -5.07399000000000    2.66382200000000
H          -3.10485300000000   -3.02877600000000    1.25356800000000
H          -2.53779600000000   -3.51736400000000   -1.25400200000000
H          -4.57732500000000   -3.70700900000000   -2.66426600000000
C          -6.15506600000000   -1.72115100000000   -3.60929400000000
C          -6.34163200000000    0.79513900000000   -3.60912400000000
H          -5.07399300000000    2.99183400000000   -2.66381900000000
H          -3.02877700000000    3.10485300000000   -1.25356800000000
H          -3.51736500000000    2.53779700000000    1.25399800000000
H          -3.70701000000000    4.57732700000000    2.66426300000000
C          -1.72115100000000    6.15506600000000    3.60929200000000
C           0.79513900000000    6.34163000000000    3.60912500000000
H           2.99183400000000    5.07398900000000    2.66382200000000
H           3.10485300000000    3.02877300000000    1.25357200000000
N           6.73263500000000    0.49888800000000   -3.95114700000000
N           0.49888900000000   -6.73263100000000    3.95115100000000
N          -6.73263400000000   -0.49888900000000   -3.95114700000000
N          -0.49888900000000    6.73263300000000    3.95114700000000
O           6.61470900000000    2.76977900000000   -3.99881700000000
O           6.95089100000000   -1.76457000000000   -3.99851900000000
O           2.76978000000000   -6.61470200000000    3.99882300000000
O          -1.76456900000000   -6.95089100000000    3.99851900000000
O          -6.61470400000000   -2.76978000000000   -3.99882100000000
O          -6.95089500000000    1.76456900000000   -3.99851400000000
O          -2.76978000000000    6.61470500000000    3.99881800000000
O           1.76456900000000    6.95089200000000    3.99851600000000
H           7.55427600000000    0.55976700000000   -4.54281800000000
H           0.55976800000000   -7.55427100000000    4.54282300000000
H          -7.55427600000000   -0.55976800000000   -4.54281800000000
H          -0.55976800000000    7.55427400000000    4.54281900000000
