# Supplementary material for: Pentacosacyclenes: cruciform molecular nanocarbons based on cyclooctatetraene
Source: Chem Sci. 2024 Oct 11;15(44):18640–9. doi: 10.1039/d4sc05938g (PMC11499954; doi:10.1039/d4sc05938g)
Supplement: SC-015-D4SC05938G-s001 [file SC-015-D4SC05938G-s001.zip › TI(-1,2).xyz]

88
 Written by MDA
C           0.28284200000000    1.71882900000000   -0.33757700000000
C           1.45067100000000    0.96418300000000   -0.33754800000000
C           1.71870700000000   -0.28281900000000    0.33769900000000
C           0.96419800000000   -1.45072200000000    0.33758300000000
C          -0.28280500000000   -1.71875600000000   -0.33762900000000
C          -1.45063200000000   -0.96412000000000   -0.33756700000000
C          -1.71867700000000    0.28286400000000    0.33769500000000
C          -0.96416200000000    1.45078000000000    0.33762200000000
C           0.52185600000000    2.94651400000000   -1.12537800000000
C           2.47179300000000    1.68649700000000   -1.12526600000000
C           2.94637700000000   -0.52171900000000    1.12555000000000
C           1.68658800000000   -2.47180700000000    1.12530400000000
C          -0.52181700000000   -2.94644200000000   -1.12540500000000
C          -2.47175300000000   -1.68642600000000   -1.12531100000000
C          -2.94638200000000    0.52175400000000    1.12547100000000
C          -1.68653200000000    2.47180200000000    1.12543600000000
C           1.85392000000000    2.86909100000000   -1.57544200000000
C           2.86907300000000   -1.85380200000000    1.57558100000000
C          -1.85387500000000   -2.86901400000000   -1.57548900000000
C          -2.86905200000000    1.85379400000000    1.57562400000000
C          -0.22979600000000    4.03219600000000   -1.54028600000000
C           0.37142600000000    5.01566100000000   -2.36128000000000
C           1.68552800000000    4.92096900000000   -2.78505600000000
C           2.45770900000000    3.80341100000000   -2.38987200000000
C           3.79387800000000    3.55858200000000   -2.78494800000000
C           4.42013000000000    2.39947800000000   -2.36102100000000
C           3.77049500000000    1.44732100000000   -1.54000600000000
C           4.03201900000000    0.23000800000000    1.54042000000000
C           5.01552000000000   -0.37113400000000    2.36142900000000
C           4.92094100000000   -1.68525300000000    2.78518400000000
C           3.80347900000000   -2.45754300000000    2.38994500000000
C           3.55885700000000   -3.79380200000000    2.78484600000000
C           2.39986300000000   -4.42018500000000    2.36082200000000
C           1.44760800000000   -3.77059300000000    1.53987700000000
C           0.22981600000000   -4.03216900000000   -1.54022700000000
C          -0.37140700000000   -5.01564900000000   -2.36120400000000
C          -1.68549500000000   -4.92093600000000   -2.78502700000000
C          -2.45766800000000   -3.80335500000000   -2.38988800000000
C          -3.79383600000000   -3.55853000000000   -2.78496600000000
C          -4.42009300000000   -2.39942700000000   -2.36104300000000
C          -3.77046400000000   -1.44726500000000   -1.54002600000000
C          -4.03209300000000   -0.22996300000000    1.54019200000000
C          -5.01563900000000    0.37115500000000    2.36116000000000
C          -4.92103000000000    1.68523100000000    2.78504700000000
C          -3.80349200000000    2.45750000000000    2.38997800000000
C          -3.55884400000000    3.79371100000000    2.78501700000000
C          -2.39980100000000    4.42008900000000    2.36111400000000
C          -1.44753700000000    3.77054900000000    1.54014700000000
H          -1.26910200000000    4.14368000000000   -1.25371200000000
H          -0.20645200000000    5.87399500000000   -2.68700700000000
C           2.32075200000000    5.92553100000000   -3.65227500000000
C           4.44873100000000    4.55032800000000   -3.65230900000000
H           5.44012100000000    2.22528100000000   -2.68667300000000
H           4.29916200000000    0.54564900000000   -1.25328000000000
H           4.14344700000000    1.26930600000000    1.25379400000000
H           5.87379300000000    0.20681600000000    2.68718500000000
C           5.92551500000000   -2.32037600000000    3.65246300000000
C           4.55080500000000   -4.44867500000000    3.65197000000000
H           2.22584800000000   -5.44026500000000    2.68629300000000
H           0.54602600000000   -4.29937300000000    1.25307800000000
H           1.26910700000000   -4.14367500000000   -1.25360000000000
H           0.20645400000000   -5.87401500000000   -2.68687200000000
C          -2.32072500000000   -5.92552000000000   -3.65221200000000
C          -4.44869300000000   -4.55029700000000   -3.65230600000000
H          -5.44009100000000   -2.22524400000000   -2.68668200000000
H          -4.29914300000000   -0.54560800000000   -1.25327700000000
H          -4.14354000000000   -1.26923400000000    1.25347300000000
H          -5.87397900000000   -0.20677800000000    2.68677200000000
C          -5.92569100000000    2.32035100000000    3.65222200000000
C          -4.55078700000000    4.44852500000000    3.65218600000000
H          -2.22575900000000    5.44012500000000    2.68670600000000
H          -0.54593200000000    4.29933400000000    1.25343600000000
N           3.64548300000000    5.64141200000000   -3.99689200000000
N           5.64162800000000   -3.64521400000000    3.99687000000000
N          -3.64544300000000   -5.64138200000000   -3.99687200000000
N          -5.64170400000000    3.64510200000000    3.99687900000000
O           1.78537600000000    6.93825100000000   -4.06481800000000
O           5.59192100000000    4.47816900000000   -4.06502100000000
O           6.93804100000000   -1.78482700000000    4.06525700000000
O           4.47902300000000   -5.59206200000000    4.06420100000000
O          -1.78538400000000   -6.93829800000000   -4.06465900000000
O          -5.59188300000000   -4.47814200000000   -4.06501700000000
O          -6.93838300000000    1.78488000000000    4.06471400000000
O          -4.47890200000000    5.59181600000000    4.06466600000000
H           4.08867200000000    6.32721100000000   -4.59468800000000
H           6.32752800000000   -4.08838900000000    4.59456100000000
H          -4.08864300000000   -6.32721400000000   -4.59462200000000
H          -6.32764000000000    4.08825900000000    4.59454300000000
