# Supplementary material for: Pentacosacyclenes: cruciform molecular nanocarbons based on cyclooctatetraene
Source: Chem Sci. 2024 Oct 11;15(44):18640–9. doi: 10.1039/d4sc05938g (PMC11499954; doi:10.1039/d4sc05938g)
Supplement: SC-015-D4SC05938G-s001 [file SC-015-D4SC05938G-s001.zip › TI(2,1).xyz]

88
 Written by MDA
C           1.65204800000000   -0.59340800000000   -0.33877500000000
C           0.63810200000000   -1.63531300000000   -0.33874600000000
C          -0.59341200000000   -1.65204800000000    0.33877200000000
C          -1.63531400000000   -0.63810100000000    0.33874600000000
C          -1.65204900000000    0.59341500000000   -0.33877000000000
C          -0.63810500000000    1.63531900000000   -0.33874200000000
C           0.59341100000000    1.65205400000000    0.33877200000000
C           1.63531400000000    0.63810600000000    0.33874300000000
C           2.83461700000000   -1.12913500000000   -1.01288500000000
C           1.20577800000000   -2.80289700000000   -1.01283400000000
C          -1.12914000000000   -2.83461700000000    1.01288000000000
C          -2.80289700000000   -1.20577500000000    1.01283800000000
C          -2.83462000000000    1.12914000000000   -1.01287700000000
C          -1.20578300000000    2.80290300000000   -1.01283300000000
C           1.12914000000000    2.83462100000000    1.01288300000000
C           2.80290000000000    1.20578000000000    1.01283000000000
C           2.49837300000000   -2.43137000000000   -1.41416600000000
C          -2.43137300000000   -2.49837200000000    1.41416400000000
C          -2.49837900000000    2.43137500000000   -1.41415900000000
C           2.43137600000000    2.49837600000000    1.41416100000000
C           4.04900300000000   -0.60693700000000   -1.44593200000000
C           4.91092200000000   -1.41296600000000   -2.21988300000000
C           4.56036400000000   -2.69914000000000   -2.59232200000000
C           3.31334300000000   -3.22448900000000   -2.20411200000000
C           2.82209900000000   -4.48535400000000   -2.59226300000000
C           1.54594800000000   -4.87075500000000   -2.21977200000000
C           0.71679400000000   -4.03105300000000   -1.44582500000000
C          -0.60694300000000   -4.04900700000000    1.44592100000000
C          -1.41297200000000   -4.91092600000000    2.21987200000000
C          -2.69914500000000   -4.56036700000000    2.59231200000000
C          -3.22449100000000   -3.31334200000000    2.20410900000000
C          -4.48535200000000   -2.82209600000000    2.59227000000000
C          -4.87075000000000   -1.54594100000000    2.21978700000000
C          -4.03105000000000   -0.71678800000000    1.44583600000000
C          -4.04900600000000    0.60693800000000   -1.44592100000000
C          -4.91092600000000    1.41296400000000   -2.21987300000000
C          -4.56037100000000    2.69913900000000   -2.59231300000000
C          -3.31335000000000    3.22449000000000   -2.20410600000000
C          -2.82210700000000    4.48535300000000   -2.59226600000000
C          -1.54595300000000    4.87075300000000   -2.21978500000000
C          -0.71679800000000    4.03105500000000   -1.44583500000000
C           0.60694300000000    4.04900700000000    1.44593400000000
C           1.41297500000000    4.91092400000000    2.21988400000000
C           2.69915000000000    4.56036500000000    2.59231700000000
C           3.22449700000000    3.31334400000000    2.20410600000000
C           4.48536000000000    2.82209800000000    2.59225800000000
C           4.87075800000000    1.54594500000000    2.21977000000000
C           4.03105400000000    0.71679300000000    1.44582200000000
H           4.34666100000000    0.41034300000000   -1.22222000000000
H           5.86527100000000   -1.02406500000000   -2.55756100000000
C           5.45377700000000   -3.55191900000000   -3.43131200000000
C           3.69884400000000   -5.35527100000000   -3.43124300000000
H           1.18314100000000   -5.83534200000000   -2.55740400000000
H          -0.29200600000000   -4.35626500000000   -1.22207200000000
H           0.41033600000000   -4.34666600000000    1.22220600000000
H          -1.02407400000000   -5.86527800000000    2.55754400000000
C          -3.55192800000000   -5.45378500000000    3.43129300000000
C          -5.35526500000000   -3.69883700000000    3.43125700000000
H          -5.83533300000000   -1.18313100000000    2.55742600000000
H          -4.35625900000000    0.29201300000000    1.22208800000000
H          -4.34666100000000   -0.41034200000000   -1.22220700000000
H          -5.86527500000000    1.02406200000000   -2.55754900000000
C          -5.45378700000000    3.55191400000000   -3.43130400000000
C          -3.69885400000000    5.35526700000000   -3.43124700000000
H          -1.18314500000000    5.83533700000000   -2.55742400000000
H           0.29200400000000    4.35626500000000   -1.22209100000000
H          -0.41033700000000    4.34666500000000    1.22222700000000
H           1.02407500000000    5.86527300000000    2.55756400000000
C           3.55193200000000    5.45377900000000    3.43130400000000
C           5.35527700000000    3.69883900000000    3.43124300000000
H           5.83534300000000    1.18313500000000    2.55740300000000
H           4.35626300000000   -0.29200800000000    1.22207000000000
N           4.93293600000000   -4.80065800000000   -3.75999200000000
N          -4.80065600000000   -4.93293400000000    3.75999600000000
N          -4.93294500000000    4.80064900000000   -3.75999500000000
N           4.80066400000000    4.93293000000000    3.75999600000000
O           6.54440900000000   -3.19011300000000   -3.79965700000000
O           3.36683200000000   -6.45535600000000   -3.79953500000000
O          -3.19012000000000   -6.54441600000000    3.79963900000000
O          -6.45533900000000   -3.36681500000000    3.79957300000000
O          -6.54441500000000    3.19010200000000   -3.79965300000000
O          -3.36683900000000    6.45534500000000   -3.79955500000000
O           3.19012700000000    6.54441000000000    3.79965100000000
O           6.45535800000000    3.36682100000000    3.79954200000000
H           5.53474500000000   -5.38633000000000   -4.33153100000000
H          -5.38632500000000   -5.53474000000000    4.33154200000000
H          -5.53475300000000    5.38631600000000   -4.33154100000000
H           5.38633600000000    5.53473600000000    4.33153800000000
