# Supplementary material for: Pentacosacyclenes: cruciform molecular nanocarbons based on cyclooctatetraene
Source: Chem Sci. 2024 Oct 11;15(44):18640–9. doi: 10.1039/d4sc05938g (PMC11499954; doi:10.1039/d4sc05938g)
Supplement: SC-015-D4SC05938G-s001 [file SC-015-D4SC05938G-s001.zip › TI(-2,1).xyz]

88
 Written by MDA
C          -0.70071900000000    1.60749500000000   -0.28522500000000
C           0.70140500000000    1.60719000000000   -0.28518400000000
C           1.61419300000000    0.70436700000000    0.36104900000000
C           1.61391200000000   -0.70509300000000    0.36099900000000
C           0.70071500000000   -1.60749700000000   -0.28521400000000
C          -0.70141000000000   -1.60718600000000   -0.28519700000000
C          -1.61420200000000   -0.70436300000000    0.36103800000000
C          -1.61392100000000    0.70508900000000    0.36099000000000
C          -1.15887400000000    2.77523300000000   -1.06220600000000
C           1.16010900000000    2.77473100000000   -1.06213000000000
C           2.78937100000000    1.16019000000000    1.10653900000000
C           2.78892800000000   -1.16143600000000    1.10644400000000
C           1.15887400000000   -2.77524300000000   -1.06219300000000
C          -1.16011000000000   -2.77472000000000   -1.06214500000000
C          -2.78937600000000   -1.16018900000000    1.10653700000000
C          -2.78893300000000    1.16143600000000    1.10644200000000
C           0.00077500000000    3.44040500000000   -1.51027600000000
C           3.46141200000000   -0.00077100000000    1.54283900000000
C          -0.00077400000000   -3.44040500000000   -1.51027700000000
C          -3.46141600000000    0.00077000000000    1.54284000000000
C          -2.38145500000000    3.27947600000000   -1.48473100000000
C          -2.41008000000000    4.43100400000000   -2.29850600000000
C          -1.25513700000000    5.07522000000000   -2.71988800000000
C           0.00104100000000    4.55577400000000   -2.32234900000000
C           1.25746700000000    5.07468600000000   -2.71980300000000
C           2.41210500000000    4.42997500000000   -2.29833900000000
C           2.38293400000000    3.27845900000000   -1.48456900000000
C           3.31173000000000    2.38850500000000    1.51907600000000
C           4.47590800000000    2.41551600000000    2.30032800000000
C           5.13250300000000    1.25463700000000    2.70897600000000
C           4.60061900000000   -0.00102000000000    2.32779400000000
C           5.13202700000000   -1.25690900000000    2.70886900000000
C           4.47498900000000   -2.41750400000000    2.30012600000000
C           3.31081900000000   -2.38998300000000    1.51888000000000
C           2.38145500000000   -3.27948900000000   -1.48471000000000
C           2.41008200000000   -4.43101600000000   -2.29848700000000
C           1.25513900000000   -5.07522500000000   -2.71987800000000
C          -0.00103900000000   -4.55577400000000   -2.32234900000000
C          -1.25746500000000   -5.07468000000000   -2.71981400000000
C          -2.41210300000000   -4.42996300000000   -2.29835900000000
C          -2.38293500000000   -3.27844500000000   -1.48459200000000
C          -3.31173400000000   -2.38850400000000    1.51907100000000
C          -4.47590900000000   -2.41551600000000    2.30032900000000
C          -5.13250200000000   -1.25463800000000    2.70898100000000
C          -4.60062000000000    0.00102000000000    2.32779800000000
C          -5.13202600000000    1.25690900000000    2.70887400000000
C          -4.47499200000000    2.41750300000000    2.30012700000000
C          -3.31082300000000    2.38998100000000    1.51887500000000
H          -3.31266200000000    2.80337800000000   -1.20184100000000
H          -3.36230900000000    4.83503900000000   -2.62671300000000
C          -1.26763900000000    6.25727400000000   -3.58267100000000
C           1.27053100000000    6.25673300000000   -3.58258300000000
H           3.36452900000000    4.83360500000000   -2.62647800000000
H           3.31391900000000    2.80196900000000   -1.20161100000000
H           2.82990600000000    3.32150100000000    1.25042600000000
H           4.89096100000000    3.36612900000000    2.61947200000000
C           6.33356300000000    1.26818500000000    3.53571600000000
C           6.33308400000000   -1.27098200000000    3.53560600000000
H           4.88968100000000   -3.36830100000000    2.61918800000000
H           2.82863700000000   -3.32277300000000    1.25015700000000
H           3.31266200000000   -2.80339600000000   -1.20181100000000
H           3.36231100000000   -4.83505500000000   -2.62668700000000
C           1.26764200000000   -6.25728100000000   -3.58266100000000
C          -1.27052800000000   -6.25672600000000   -3.58259400000000
H          -3.36452700000000   -4.83358800000000   -2.62650600000000
H          -3.31392000000000   -2.80195000000000   -1.20164300000000
H          -2.82991100000000   -3.32149900000000    1.25041500000000
H          -4.89096200000000   -3.36612900000000    2.61947200000000
C          -6.33356000000000   -1.26818600000000    3.53572500000000
C          -6.33308200000000    1.27098100000000    3.53561500000000
H          -4.88968400000000    3.36830100000000    2.61918800000000
H          -2.82864400000000    3.32277200000000    1.25014700000000
N           0.00155900000000    6.73763100000000   -3.92486300000000
N           6.82233200000000   -0.00150600000000    3.86491800000000
N          -0.00155500000000   -6.73763000000000   -3.92486400000000
N          -6.82232800000000    0.00150400000000    3.86492800000000
O          -2.26246300000000    6.82777900000000   -4.00507200000000
O           2.26562500000000    6.82681700000000   -4.00491600000000
O           6.92026200000000    2.26358900000000    3.94327900000000
O           6.91940600000000   -2.26664300000000    3.94308200000000
O           2.26246800000000   -6.82778800000000   -4.00505200000000
O          -2.26562000000000   -6.82680600000000   -4.00493700000000
O          -6.92025700000000   -2.26359000000000    3.94328900000000
O          -6.91940300000000    2.26664200000000    3.94309200000000
H           0.00175400000000    7.55313000000000   -4.52269600000000
H           7.65378700000000   -0.00168700000000    4.43996900000000
H          -0.00174900000000   -7.55312900000000   -4.52269600000000
H          -7.65378100000000    0.00168600000000    4.43998200000000
