# Supplementary material for: Pentacosacyclenes: cruciform molecular nanocarbons based on cyclooctatetraene
Source: Chem Sci. 2024 Oct 11;15(44):18640–9. doi: 10.1039/d4sc05938g (PMC11499954; doi:10.1039/d4sc05938g)
Supplement: SC-015-D4SC05938G-s001 [file SC-015-D4SC05938G-s001.zip › TI(2,3).xyz]

88
 Written by MDA
C           1.56675300000000   -0.62296200000000   -0.37911600000000
C           0.61481600000000   -1.68318700000000   -0.34522300000000
C          -0.61484600000000   -1.68317400000000    0.34524400000000
C          -1.56676600000000   -0.62292900000000    0.37910000000000
C          -1.56675100000000    0.62298500000000   -0.37909000000000
C          -0.61481900000000    1.68320900000000   -0.34520700000000
C           0.61485800000000    1.68319000000000    0.34524100000000
C           1.56678100000000    0.62295000000000    0.37908100000000
C           2.70483200000000   -1.05654200000000   -1.14771100000000
C           1.17906800000000   -2.82502300000000   -1.09017000000000
C          -1.17913000000000   -2.82498400000000    1.09019900000000
C          -2.70487800000000   -1.05648200000000    1.14765500000000
C          -2.70485300000000    1.05656700000000   -1.14764900000000
C          -1.17906200000000    2.82503000000000   -1.09018500000000
C           1.17913200000000    2.82498700000000    1.09022200000000
C           2.70489400000000    1.05649600000000    1.14764400000000
C           2.41786300000000   -2.37738200000000   -1.56457700000000
C          -2.41794400000000   -2.37732400000000    1.56454500000000
C          -2.41787900000000    2.37739600000000   -1.56454800000000
C           2.41795200000000    2.37733000000000    1.56455500000000
C           3.90092900000000   -0.47616500000000   -1.58597500000000
C           4.76554500000000   -1.22709700000000   -2.39836700000000
C           4.45309200000000   -2.52536000000000   -2.79389200000000
C           3.24504100000000   -3.11918500000000   -2.38255800000000
C           2.81681000000000   -4.41177600000000   -2.75163400000000
C           1.59123800000000   -4.87107000000000   -2.31355300000000
C           0.74864500000000   -4.07814400000000   -1.49204500000000
C          -0.74872100000000   -4.07808700000000    1.49214800000000
C          -1.59133600000000   -4.87097400000000    2.31366800000000
C          -2.81692700000000   -4.41166400000000    2.75168200000000
C          -3.24514600000000   -3.11909000000000    2.38253500000000
C          -4.45319800000000   -2.52524000000000    2.79382600000000
C          -4.76562000000000   -1.22697800000000    2.39827300000000
C          -3.90097600000000   -0.47608000000000    1.58588200000000
C          -3.90096500000000    0.47619300000000   -1.58587200000000
C          -4.76559100000000    1.22711300000000   -2.39826400000000
C          -4.45312900000000    2.52535900000000   -2.79383400000000
C          -3.24506300000000    3.11918300000000   -2.38253700000000
C          -2.81681700000000    4.41175200000000   -2.75167100000000
C          -1.59122600000000    4.87103900000000   -2.31363700000000
C          -0.74862700000000    4.07812900000000   -1.49212100000000
C           0.74871200000000    4.07807600000000    1.49220700000000
C           1.59133700000000    4.87096800000000    2.31371200000000
C           2.81694300000000    4.41166800000000    2.75169500000000
C           3.24515500000000    3.11909200000000    2.38255000000000
C           4.45321400000000    2.52524600000000    2.79382700000000
C           4.76563900000000    1.22698900000000    2.39825900000000
C           3.90099800000000    0.47609800000000    1.58585900000000
H           4.16531500000000    0.54322600000000   -1.32899800000000
H           5.69798200000000   -0.80014300000000   -2.75102100000000
C           5.36431800000000   -3.32307200000000   -3.66901800000000
C           3.71226900000000   -5.22363100000000   -3.62474600000000
H           1.27199100000000   -5.85994700000000   -2.62396800000000
H          -0.22113500000000   -4.47014400000000   -1.20800100000000
H           0.22106400000000   -4.47010600000000    1.20814400000000
H          -1.27210400000000   -5.85983700000000    2.62414100000000
C          -3.71240900000000   -5.22347900000000    3.62480800000000
C          -5.36445300000000   -3.32291700000000    3.66895200000000
H          -5.69805800000000   -0.80000200000000    2.75089700000000
H          -4.16533300000000    0.54331300000000    1.32888300000000
H          -4.16535700000000   -0.54318700000000   -1.32885600000000
H          -5.69804200000000    0.80016000000000   -2.75088200000000
C          -5.36435900000000    3.32305800000000   -3.66896400000000
C          -3.71227600000000    5.22358900000000   -3.62480000000000
H          -1.27197000000000    5.85989700000000   -2.62410200000000
H           0.22116600000000    4.47012500000000   -1.20811900000000
H          -0.22109100000000    4.47007800000000    1.20824800000000
H           1.27210300000000    5.85982800000000    2.62419300000000
C           3.71244600000000    5.22349600000000    3.62478700000000
C           5.36446600000000    3.32291400000000    3.66896400000000
H           5.69807600000000    0.80001000000000    2.75088200000000
H           4.16536800000000   -0.54328500000000    1.32883500000000
N           4.90246400000000   -4.59328900000000   -3.99235100000000
N          -4.90253500000000   -4.59305400000000    3.99249800000000
N          -4.90247100000000    4.59323600000000   -3.99239400000000
N           4.90253100000000    4.59303500000000    3.99254800000000
O           6.42166900000000   -2.89444500000000   -4.06437600000000
O           3.44017600000000   -6.33958900000000   -3.99230400000000
O          -3.44037400000000   -6.33946100000000    3.99233500000000
O          -6.42187000000000   -2.89431200000000    4.06416100000000
O          -6.42173900000000    2.89444400000000   -4.06426100000000
O          -3.44017900000000    6.33953300000000   -3.99239600000000
O           3.44045800000000    6.33951500000000    3.99223700000000
O           6.42188800000000    2.89431000000000    4.06416100000000
H           5.51650800000000   -5.14128500000000   -4.58776400000000
H          -5.51661800000000   -5.14104300000000    4.58787600000000
H          -5.51652400000000    5.14122300000000   -4.58780500000000
H           5.51662800000000    5.14103300000000    4.58790300000000
