# Supplementary material for: Pentacosacyclenes: cruciform molecular nanocarbons based on cyclooctatetraene
Source: Chem Sci. 2024 Oct 11;15(44):18640–9. doi: 10.1039/d4sc05938g (PMC11499954; doi:10.1039/d4sc05938g)
Supplement: SC-015-D4SC05938G-s001 [file SC-015-D4SC05938G-s001.zip › TI(-2,3).xyz]

88
 Written by MDA
C           1.60855900000000    0.70250000000000   -0.50561700000000
C           1.60855800000000   -0.70250000000000   -0.50561800000000
C           0.68953800000000   -1.58200400000000    0.19783500000000
C          -0.68953800000000   -1.58200300000000    0.19783600000000
C          -1.60855900000000   -0.70249900000000   -0.50561600000000
C          -1.60855900000000    0.70250000000000   -0.50561800000000
C          -0.68953800000000    1.58200400000000    0.19783400000000
C           0.68953800000000    1.58200300000000    0.19783500000000
C           2.77104400000000    1.16244500000000   -1.24226100000000
C           2.77104400000000   -1.16244400000000   -1.24226200000000
C           1.15790800000000   -2.69530600000000    1.06139300000000
C          -1.15790800000000   -2.69530400000000    1.06139600000000
C          -2.77104400000000   -1.16244500000000   -1.24226000000000
C          -2.77104400000000    1.16244500000000   -1.24226300000000
C          -1.15790800000000    2.69530700000000    1.06139300000000
C           1.15790800000000    2.69530500000000    1.06139500000000
C           3.44199800000000    0.00000000000000   -1.67525300000000
C           0.00000000000000   -3.32890000000000    1.55272700000000
C          -3.44199800000000   -0.00000000000000   -1.67525300000000
C          -0.00000000000000    3.32890000000000    1.55272600000000
C           3.31383700000000    2.40028300000000   -1.63135200000000
C           4.48428500000000    2.42743400000000   -2.38814100000000
C           5.14423600000000    1.25676300000000   -2.79788600000000
C           4.60006500000000    0.00000100000000   -2.43834200000000
C           5.14423600000000   -1.25676200000000   -2.79788600000000
C           4.48428500000000   -2.42743300000000   -2.38814300000000
C           3.31383600000000   -2.40028200000000   -1.63135400000000
C           2.37854600000000   -3.17655300000000    1.48975900000000
C           2.40978600000000   -4.28237900000000    2.37788200000000
C           1.25820400000000   -4.88946900000000    2.84558300000000
C           0.00000100000000   -4.39275500000000    2.42445400000000
C          -1.25820300000000   -4.88946600000000    2.84558800000000
C          -2.40978500000000   -4.28237400000000    2.37789000000000
C          -2.37854500000000   -3.17654800000000    1.48976600000000
C          -3.31383700000000   -2.40028300000000   -1.63135100000000
C          -4.48428600000000   -2.42743400000000   -2.38813900000000
C          -5.14423700000000   -1.25676400000000   -2.79788400000000
C          -4.60006600000000   -0.00000100000000   -2.43834200000000
C          -5.14423700000000    1.25676100000000   -2.79788700000000
C          -4.48428600000000    2.42743200000000   -2.38814300000000
C          -3.31383700000000    2.40028200000000   -1.63135500000000
C          -2.37854600000000    3.17655400000000    1.48975900000000
C          -2.40978600000000    4.28237900000000    2.37788300000000
C          -1.25820300000000    4.88947000000000    2.84558400000000
C          -0.00000000000000    4.39275500000000    2.42445300000000
C           1.25820300000000    4.88946700000000    2.84558700000000
C           2.40978600000000    4.28237400000000    2.37788800000000
C           2.37854600000000    3.17654900000000    1.48976400000000
H           2.83319700000000    3.33385200000000   -1.35747800000000
H           4.91591300000000    3.37596600000000   -2.69045400000000
C           6.36291300000000    1.27045400000000   -3.58854700000000
C           6.36291300000000   -1.27045200000000   -3.58854800000000
H           4.91591400000000   -3.37596500000000   -2.69045600000000
H           2.83319600000000   -3.33385100000000   -1.35748100000000
H           3.30714000000000   -2.72830200000000    1.15622400000000
H           3.36362000000000   -4.67302700000000    2.71686400000000
C           1.26901000000000   -6.02470600000000    3.77779000000000
C          -1.26900700000000   -6.02470300000000    3.77779400000000
H          -3.36361800000000   -4.67302000000000    2.71687500000000
H          -3.30713900000000   -2.72829500000000    1.15623400000000
H          -2.83319700000000   -3.33385200000000   -1.35747600000000
H          -4.91591400000000   -3.37596700000000   -2.69045100000000
C          -6.36291300000000   -1.27045500000000   -3.58854500000000
C          -6.36291300000000    1.27045100000000   -3.58854800000000
H          -4.91591400000000    3.37596400000000   -2.69045800000000
H          -2.83319700000000    3.33385200000000   -1.35748200000000
H          -3.30714000000000    2.72830300000000    1.15622500000000
H          -3.36361900000000    4.67302800000000    2.71686600000000
C          -1.26900800000000    6.02470700000000    3.77779000000000
C           1.26900900000000    6.02470400000000    3.77779300000000
H           3.36361900000000    4.67302000000000    2.71687300000000
H           3.30713900000000    2.72829600000000    1.15623200000000
N           6.85750700000000    0.00000100000000   -3.90697800000000
N           0.00000100000000   -6.48331600000000    4.14865000000000
N          -6.85750800000000   -0.00000200000000   -3.90697700000000
N           0.00000000000000    6.48331700000000    4.14865000000000
O           6.96680600000000    2.26666800000000   -3.97946200000000
O           6.96680600000000   -2.26666700000000   -3.97946300000000
O           2.26339600000000   -6.56743100000000    4.22858900000000
O          -2.26339300000000   -6.56742600000000    4.22859700000000
O          -6.96680700000000   -2.26667000000000   -3.97946000000000
O          -6.96680700000000    2.26666500000000   -3.97946400000000
O          -2.26339400000000    6.56743200000000    4.22859000000000
O           2.26339500000000    6.56742600000000    4.22859500000000
H           7.70454200000000    0.00000100000000   -4.45845900000000
H           0.00000100000000   -7.26417800000000    4.79144900000000
H          -7.70454300000000   -0.00000300000000   -4.45845800000000
H           0.00000000000000    7.26417900000000    4.79144900000000
